# Supplementary material for: Morphometric assessment of pterosaur jaw disparity
Source: R Soc Open Sci. 2018 Apr 25;5(4):172130. doi: 10.1098/rsos.172130 (PMC5936930; doi:10.1098/rsos.172130)
Supplement: Electronic Supplementary Information [file rsos172130supp1.xlsx]

## Sheet: TAXON LIST AND SOURCES
Number	Specimen	Institute	Taxon	Literature
1	SMU 76383	Shuller Museum of Palaeontology, Southern Methodist University, Dallas, Texas	Aetodactylus halli	Myers, T. S. 2010. A New Ornithocheirid Pterosaur from the Upper Cretaceous (Cenomanian—Turonian) Eagle Ford Group of Texas. Journal of Vertebrate Paleontology, 30, 280-287.
2	ZDM T8001	Zigong Dinosaur Museum	Angustinaripterus longicephalus	He, X., Yang, D., & Su, C. 1983. A new pterosaur from the Middle Jurassic of Dashanpu, Zigong, Sichuan. J Chengdu Coll Geol Suppl, 1, 27-33.
3	NSM-PV 19892	National Museum of Nature and Science, Tokyo, Japan	Anhanguera piscator	Kellner, A. W. A., & Tomida, Y. 2000. Description of a new species of Anhangueridae (Pterodactyloidea) with comments on the pterosaur fauna from the Santana Formation (Aptian-Albian), northeastern Brazil. National Science Museum Monographs, 17, ix-137.
4	MTM Gyn/3	Magyar Természettudományi Múzeum (Hungarian Natural HistoryMuseum), Budapest, Hungary	Bakonydraco galaczi	Osi, A., Weishampel, D. B., & Jianu, C. M. 2005. First evidence of azhdarchid pterosaurus from the Late Cretaceous of Hungary. Acta Palaeontologica Polonica, 50, 777-787.
5	MHNS/00/85	Museum of Natural History Sintra, Sintra, Portugal	Barbosania gracilirostris	Elgin, R. A., & Frey, E. 2011. A new ornithocheirid, Barbosania gracilirostris gen. et sp. nov.(Pterosauria, Pterodactyloidea) from the Santana Formation (Cretaceous) of NE Brazil. swiss Journal of Palaeontology, 130, 259.
6	MPUM 6009	Museo di Paleontologia dell´Università di Milano, Milano, Italy	Bergamodactylus wildi	Kellner, A. W. A. 2015. Comments on Triassic pterosaurs with discussion about ontogeny and description of new taxa. Anais da Academia Brasileira de Ciências, 87, 669-689.
7	IVPP V14585	Institute of Vertebrate Paleontology and Paleoanthropology, Beijing, China	Boreopterus giganticus	Jiang, S.-X., Wang, X.-L., Meng, X., & Cheng, X. 2014. A new boreopterid pterosaur from the Lower Cretaceous of western Liaoning, China, with a reassessment of the phylogenetic relationships of the Boreopteridae. Journal of Paleontology, 88, 823-828.
8	CP.V 1005	Centro Paleontológico of the Universidade do Contestado, Mafra, Santa Catarina, Brazil	Caiuajara dobruskii	Manzig, P.C., Kellner, A.W.A., Weinschütz, L.C., Fragoso, C.E., Vega, C.S., Guimarães, G.B., Godoy, L.C., Liccardo, A., Ricetti, J.H. & de Moura, C.C. 2014. Discovery of a rare pterosaur bone bed in a Cretaceous desert with insights on ontogeny and behavior of flying reptiles. PloS one, 9(8), e100005.
9	MNHN HLZ 50	Museum National d’Histoire Naturelle, Paris, France	Campylognathoides liasicus	Padian, K. 2008. The Early Jurassic pterosaur Campylognathoides Strand, 1928. Special Papers in Palaeontology, 80, 65-107.
10	SMNS 9797	Staatliches Museum für Naturkunde, Stuttgart, Germany	Campylognathoides zitteli	Photograph by E Martin-Silverstone
11	BSPG 1987 I 47	Bayerische Staatssammlung für Paläontologie und historiche Geologie, Munich, Germany	Coloborhynchus robustus	Veldmeijer, A. J., Meijer, H. J. M., & Signore, M. 2006. Coloborhynchus from the Lower Cretaceous Santana Formation, Brazil (Pterosauria, Pterodactyloidea, Anhangueridae); an update. PalArch’s Journal of Vertebrate Palaeontology, 3, 15-29.
12	RGM 401 880	Nationaal Natuurhistorisch Museum, Leiden, The Netherlands	Coloborhynchus spielbergi	Veldmeijer, A. J. 2003. Description of Coloborhynchus spielbergi sp. nov.(Pterodactyloidea) from the Albian (Lower Cretaceous) of Brazil. Scripta Geologica, 125, e139.
14	GPIT 80	Paläontologische Forschungs,Lehrund Schausammlung, Institut für Geowissenschaf-ten, Universität Tübingen, Tübingen, Germany	Cycnorhamphus suevicus	Bennett, S. C. 2013. The morphology and taxonomy of the pterosaur Cycnorhamphus. Neues Jahrbuch für Geologie und Paläontologie-Abhandlungen, 267, 23-41.
15	HGM 41HIII-0309A	Henan Geological Museum, Zhengzhou, Henan Province, China	Darwinopterus robustodens	Lü, J., Xu, L., Chang, H., & Zhang, X. 2011. A new darwinopterid pterosaur from the Middle Jurassic of western Liaoning, northeastern China and its ecological implications. Acta Geologica Sinica (English Edition), 85, 507-514.
16	BMNH 41212	Natural History Museum, London, United Kingdom	Dimorphodon macronyx	Nesbitt, S. J., & Hone, D. W. E. 2010. An external mandibular fenestra and other archosauriform character states in basal pterosaurs. Palaeodiversity. 225-233
17	SMNS 55886	Staatliches Museum für Naturkunde, Stuttgart, Germany	Dorygnathus banthensis	Photograph by E Martin-Silverstone
18	IVPP 64043-3	Institute of Vertebrate Paleontology and Paleoanthropology, Beijing, China	Dsungaripterus	Witton, M. P. 2013. Pterosaurs: natural history, evolution, anatomy. Princeton University Press.
19	MCSNB 2888	Museo Civico di Scienze Naturali di Bergam, Italy	Eudimorphodon ranzii	Dalla Vecchia, F. M. 2003. An Eudimorphodon (diapsida, Pterosauria) specimen from the Norian (Late Triassic) of north-eastern Italy. Gortania: atti del Museo friulano di storia naturale, 25, 47.
20	IVPP V-12539	Institute of Vertebrate Paleontology and Paleoanthropology, Beijing, China	Feilongus youngi	Wang, X., Kellner, A. W., Zhou, Z., & de Almeida Campos, D. 2005. Pterosaur diversity and faunal turnover in Cretaceous terrestrial ecosystems in China. Nature, 437, 875.
21	NMING F15005	National Museum of Ireland, Dublin, Republic of Ireland	Germanodactylus cristatus	Witton, M. P., O'Sullivan, M., & Martill, D. M. 2015. The relationships of Cuspicephalus scarfi Martill and Etches, 2013 and Normannognathus wellnhoferi Buffetaut et al., 1998 to other monofenestratan pterosaurs. Contributions to Zoology, 84, 115-127.
22	IVPP V17083	Institute of Vertebrate Paleontology and Paleoanthropology, Beijing, China	Guidraco venator	Wang, X., Kellner, A. W. A., Jiang, S., & Cheng, X. 2012. New toothed flying reptile from Asia: close similarities between early Cretaceous pterosaur faunas from China and Brazil. Naturwissenschaften, 99, 249-257.
23	IVPP V18936.3	Institute of Vertebrate Paleontology and Paleoanthropology, Beijing, China	Hamipterus tianshanensis	Wang, X., Kellner, A. W. A., Jiang, S., Wang, Q., Ma, Y., Paidoula, Y., Cheng, X., Rodrigues, T., Meng, X., Zhang, J. & Li, N. 2014. Sexually dimorphic tridimensionally preserved pterosaurs and their eggs from China. Current Biology, 24, 1323-1330.
24	IVPP V18046	Institute of Vertebrate Paleontology and Paleoanthropology, Beijing, China	Ikrandraco avatar	Wang, X., Rodrigues, T., Jiang, S., Cheng, X., & Kellner, A. W. A. 2014. An Early Cretaceous pterosaur with an unusual mandibular crest from China and a potential novel feeding strategy. Scientific reports, 4, 6329.
25	NGMC 99-07-011	National Geological Museum of China, Beijing, China	Istiodactylus sinensis	Andres, B., & Qiang, J. 2006. A new species of istiodactylus (pterosauria, pterodactyloidea) from the Lower Cretaceous of Liaoning, China. Journal of Vertebrate Paleontology, 26(1), 70-78.
26	IVPP V16866	Institute of Vertebrate Paleontology and Paleoanthropology, Beijing, China	Jianchangnathus robustus	Cheng, X., Wang, X., Jiang, S., & Kellner, A. W. A. 2012. A new scaphognathid pterosaur from western Liaoning, China. Historical Biology, 24, 101-111.
27	SMNK PAL 3828	Staatliche Museum für Naturkunde Karlsruhe, Germany	Ludodactylus sibbicki	Frey, E., Martill, D. M., & Buchy, M. C. 2003. A new crested ornithocheirid from the Lower Cretaceous of northeastern Brazil and the unusual death of an unusual pterosaur. Geological Society, London, Special Publications, 217, 55-63.
28	JPM-10-089	Jinzhou Paleontological Museum, Jinzhou City, China	Moganopterus zhuina	Lü, J., Pu, H., Xu, L., Wu, Y., & Wei, X. 2012. Largest toothed pterosaur skull from the Early Cretaceous Yixian Formation of Western Liaoning, China, with comments on the family Boreopteridae. Acta Geologica Sinica (English edition), 86, 287-293.
29	GIN125/1010	Institute of Geology, Mongolian Academy of Sciences	Noripterus	Lü, J., Azuma, Y., Dong, Z., Barsbold, R., Kobayashi, Y., & Lee, Y. N. 2009. New material of dsungaripterid pterosaurs (Pterosauria: Pterodactyloidea) from western Mongolia and its palaeoecological implications. Geological Magazine, 146, 690-700.
30	IVPP V-13288	Institute of Vertebrate Paleontology and Paleoanthropology, Beijing, China	Nurhachius ignaciobritoi	Wang, X., Kellner, A. W. A., Zhou, Z., & Campos, D.A. 2005. Pterosaur diversity and faunal turnover in Cretaceous terrestrial ecosystems in China. Nature, 437(7060), 875.
13	BSPG 1987 I 46	Bayerische Staatssammlung für Paläontologie und historiche Geologie, Munich, Germany	Ornithocheirus mesembrinus	Veldmeijer, A. J. 2006. Toothed pterosaurs from the Santana Formation (Cretaceous; Aptian-Albian) of northeastern Brazil. A reappraisal on the basis of newly described material (Doctoral dissertation, Utrecht University).
31			Painten Pro-pterodactyloid'	Tischlinger, H., & Frey, E. (2014). Ein neuer Pterosaurier mit Mosaikmerkmalen basaler und pterodactyoider Pterosaurier aus dem Ober-Kimmeridgium von Painen (Oberpfalz, Deutschland)[A new pterosaur with moasic characters of basal and pterodactyloid Pterosauria from the Upper Kimmeridgian of Painten (Upper Palatinate, Germany)]. Archaeopteryx, 31, 1-13.
32	AMNH FARB 7515	American Museum of Natural History	Pteranodon	Photograph by E Martin-Silverstone
33	BSPG AS I 739	Bayerische Staatssammlung für Paläontologie und historiche Geologie, Munich, Germany	Pterodactylus antiquus	Photograph by E Martin-Silverstone
34	BSPG 1937 I 18	Bayerische Staatssammlung für Paläontologie und historiche Geologie, Munich, Germany	Pterodactylus scolopaciceps	Vidovic, S. U., & Martill, D. M. 2014. Pterodactylus scolopaciceps Meyer, 1860 (Pterosauria, Pterodactyloidea) from the Upper Jurassic of Bavaria, Germany: the problem of cryptic pterosaur taxa in early ontogeny. PloS one, 9, e110646.
35	MHIN-UNSL-GEO-V-57	Museo de Historia Natural Universidad Nacional de San Luis, Argentina	Pterodaustro guinazu	Chiappe, LM. 2000. Cranial morphology of Pterodaustro guinazui (Pterosauria: Pterodactyloidea) from the lower Cretaceous of Argentina. Contributions in Science, 483, 1-19
36	TMM 42161-2	Texas Memorial Museum, Austin, Texas, USA	Quetzalcoatlus sp.	Witton, M. P., & Naish, D. 2008. A reappraisal of azhdarchid pterosaur functional morphology and paleoecology. PLoS one, 3, e2271.
37	BNM 14524	Bündner Naturmuseum of Chur, Grisons, Switzerland	Raeticodactylus filisurensis	Stecher, R. 2008. A new Triassic pterosaur from Switzerland (Central Austroalpine, Grisons), Raeticodactylus filisurensis gen. et sp. nov. Swiss Journal of Geosciences, 101, 185-201.
38	TMP 2008.41.001	Royal Tyrrell Museum of Palaeontology, Drumheller, Canada	Rhamphorhynchus muensteri	Photograph
39	SMNS 59395	Staatliches Museum für Naturkunde, Stuttgart, Germany	Scaphognathus crassirostris	Photograph by E Martin-Silverstone
40	HGM 41HIII-305A	Henan Geological Museum, Zhengzhou, China	Shenzhoupterus chaoyangensis	Photograph by D Hone
41	IVPPV 13363	Institute of Vertebrate Paleontology and Paleoanthropology, Beijing, China	Sinopterus dongi	Wang, X., & Zhou, Z. 2003. A new pterosaur (Pterodactyloidea, Tapejaridae) from the Early Cretaceous Jiufotang Formation of western Liaoning, China and its implications for biostratigraphy. Chinese Science Bulletin, 48, 16-23.
42	IMNH 1053	Iwaki City Museum of Coal and Fossils, Iwaki, Japan	Tapejara wellnhoferi	Veldmeijer, A. J. 2006. Toothed pterosaurs from the Santana Formation (Cretaceous; Aptian-Albian) of northeastern Brazil. A reappraisal on the basis of newly described material (Doctoral dissertation, Utrecht University).
43	CPCA 3590	Centra de Pesquisas Paleontológicas da Chapada do Araripe (Departamento Nacional de Produção Mineral, Crato, Brazil)	Tupandactylus imperator	Pinheiro, F. L., Fortier, D. C., Schultz, C. L., De Andrade, J. A. F., & Bantim, R. A. 2011. New information on the pterosaur Tupandactylus imperator, with comments on the relationships of Tapejaridae. Acta Palaeontologica Polonica, 56, 567-580.
44	IMCF 1052	Iwaki City Museum of Coal and Fossils, Iwaki, Japan	Tupuxuara leonardi	Veldmeijer, A. J. 2006. Toothed pterosaurs from the Santana Formation (Cretaceous; Aptian-Albian) of northeastern Brazil. A reappraisal on the basis of newly described material (Doctoral dissertation, Utrecht University).
45	ZMNH M1330	Zhejiang Museum of Natural History	Zhejiangopterus linhaiensis	Unwin, D. M., & Lü, J.1997. On Zhejiangopterus and the relationships of pterodactyloid pterosaurs. Historical Biology, 12, 199-210.
46	GLGMV 0001	Guilin Longshan Geological Museum, Gulin City, Guangxi Zhuang Automonous Region	Zhenyuanopterus longirostris	Lü, J. 2010. A new boreopterid pterodactyloid pterosaur from the Early Cretaceous Yixian Formation of Liaoning Province, northeastern China. Acta Geologica Sinica (English Edition), 84, 241-246.

## Sheet: GROUP ASSIGNMENTS
Taxon	Clade	Taxon	Subclade	Taxon	Dental guild
Bakonydraco_galaczi	Azhdarchoidea	Bakonydraco_galaczi	Tapejaridae	Campylognathoides_liasicus	1
Caiuajara_dobruskii	Azhdarchoidea	Caiuajara_dobruskii	Tapejaridae	Campylognathoides_zitteli	1
Quetzalcoatlus	Azhdarchoidea	Quetzalcoatlus	Neoazhdarchia	Darwinopterus_robustodens	1
Shenzhoupterus_chaoyangensis	Azhdarchoidea	Shenzhoupterus_chaoyangensis	Neoazhdarchia	Ikrandraco_avatar	1
Sinopterus_dongi	Azhdarchoidea	Sinopterus_dongi	Tapajarid	Painten_ptero	1		dental guilds
Tapejara_wellnhoferi	Azhdarchoidea	Tapejara_wellnhoferi	Tapejaridae	Pterodactylus_antiquus	1	1	laterally compressed recurved cones (similar size)
Tupandactylus_imperator	Azhdarchoidea	Tupandactylus_imperator	Tapejaridae	Pterodactylus_scolopaciceps	1	2	laterally compressed recurved cones (elongated anterior teeth)
Tupuxara_leonardii	Azhdarchoidea	Tupuxara_leonardii	Neoazhdarchia	Aetodactylus_halli	2	3	simple teeth only at front
Zhejangopterus_linhaiensis	Azhdarchoidea	Zhejangopterus_linhaiensis	Neoazhdarchia	Angustinaripterus_longicephalus	2	4	multicusped
Dsungeripterus	Azhdarchoidea	Dsungeripterus	Neoazhdarchia	Anhanguera_piscator	2	5	extremely fine, needlelike teeth
Noripterus	Azhdarchoidea	Noripterus	Neoazhdarchia	Barbosania	2	6	short, broad crushing teeth
Darwinopterus_robustodens	Archaeopterodactyloidea + Darwinopterus	Darwinopterus_robustodens	NA	Boreopterus_giganticus	2	7	toothless
Germanodactylus_cristatus	Archaeopterodactyloidea + Darwinopterus	Germanodactylus_cristatus	NA	Coloborhynchus_robustus	2	8	triangular interlocking teeth
Painten_ptero	Archaeopterodactyloidea + Darwinopterus	Painten_ptero	NA	Coloborhynchus_spielbergi	2
Pterodactylus_antiquus	Archaeopterodactyloidea + Darwinopterus	Pterodactylus_antiquus	NA	Dimorphodon_macronyx	2
Pterodactylus_scolopaciceps	Archaeopterodactyloidea + Darwinopterus	Pterodactylus_scolopaciceps	NA	Dorygnathus_banthensis	2
Boreopterus_giganticus	Pteranodontia	Boreopterus_giganticus	NA	Feilongus_youngi	2
Cycnorhamphus suevicus	Archaeopterodactyloidea + Darwinopterus	Cycnorhamphus suevicus	Ctenochasmatoidea	Guidraco_venator	2
Feilongus_youngi	Archaeopterodactyloidea + Darwinopterus	Feilongus_youngi	Ctenochasmatoidea	Hamipterus_tianshanensis	2
Moganopterus_zhuiana	Archaeopterodactyloidea + Darwinopterus	Moganopterus_zhuiana	Ctenochasmatoidea	Jianchangnathus_robustus	2
Pterodaustro_guinazu	Archaeopterodactyloidea + Darwinopterus	Pterodaustro_guiktazui	Ctenochasmatoidea	Ludodactylus	2
Angustinaripterus_longicephalus	Non-monofenestratan	Angustinaripterus_longicephalus	Rhamp	Rhamphorhynchus_muensteri	2
Bergamodactylus_wildi	Non-monofenestratan	Bergamodactylus_wildi	Eudimorphodontidae	Scaphognathus_crassirostris	2
Campylognathoides_liasicus	Non-monofenestratan	Campylognathoides_liasicus	NA	Zhenyuanopterus_longirostris	2
Campylognathoides_zitteli	Non-monofenestratan	Campylognathoides_zitteli	NA	Criorhynchus_mesembrinus	2
Dimorphodon_macronyx	Non-monofenestratan	Dimorphodon_macronyx	NA	Moganopterus_zhuiana	2
Dorygnathus_banthensis	Non-monofenestratan	Dorygnathus_banthensis	Rhamp	Cyncorhamphus	3
Eudimorphodon_ranzii	Non-monofenestratan	Eudimorphodon_ranzii	Eudimorphodontidae	Bergamodactylus_wildi	4
Jianchangnathus_robustus	Non-monofenestratan	Jianchangnathus_robustus	Rhamp	Eudimorphodon_ranzii	4
Raeticodactylus_filisurensis	Non-monofenestratan	Raeticodactylus_filisurensis	Eudimorphodontidae	Raeticodactylus_filisurensis	4
Rhamphorhynchus_muensteri	Non-monofenestratan	Rhamphorhynchus_muensteri	Rhamp	Pterodaustro_guiktazui	5
Scaphognathus_crassirostris	Non-monofenestratan	Scaphognathus_crassirostris	Rhamp	Dsungeripterus	6
Aetodactylus_halli	Pteranodontia	Aetodactylus_halli	Anhangueria	Germanodactylus_cristatus	6
Anhanguera_piscator	Pteranodontia	Anhanguera_piscator	Anhangueria/ornithocheirids	Noripterus	6
Barbosania gracilirostris	Pteranodontia	Barbosania gracilirostris	Anhangueria	Bakonydraco_galaczi	7
Coloborhynchus_robustus	Pteranodontia	Coloborhynchus_robustus	Anhangueria/ornithocheirids	Caiuajara_dobruskii	7
Coloborhynchus_spielbergi	Pteranodontia	Coloborhynchus_spielbergi	Anhangueria/ornithocheirids	Pteranodon	7
Ornithocheirus_mesembrinus	Pteranodontia	Ornithocheirus_mesembrinus	Anhangueria/ornithocheirids	Quetzalcoatlus	7
Guidraco_venator	Pteranodontia	Guidraco_venator	Anhangueria	Shenzhoupterus_chaoyangensis	7
Hamipterus_tianshanensis	Pteranodontia	Hamipterus_tianshanensis	Anhangueria	Sinopterus_dongi	7
Ikrandraco_avatar	Pteranodontia	Ikrandraco_avatar	NA	Tapejara_wellnhoferi	7
Istiodactylus_sinensis	Pteranodontia	Istiodactylus_sinensis	NA	Tupandactylus_imperator	7
Ludodactylus sibbicki	Pteranodontia	Ludodactylus sibbicki	Anhangueria	Tupuxara_leonardii	7
Nurhachius ignaciobritoi	Pteranodontia	Nurhachius ignaciobritoi	NA	Zhejangopterus_linhaiensis	7
Pteranodon	Pteranodontia	Pteranodon	NA	Istiodactylus_sinensis	8
Zhenyuanopterus_longirostris	Pteranodontia	Zhenyuanopterus_longirostris	Anhangueria	Nurhachius	8

## Sheet: NTAXA PER GROUP
Table 1 List of taxonomic subgroups used in this study
Group name	Number of specimens in each group
Azhdarchoidea	11
Pteranodontia	15
Archaeopterodactyloidea	9
Basal rhamphorhynchoids'	11
Table 2 Dental guilds used in this analysis
Dental guild	Number of specimens used
Recurved (Heterodont)	19
Recurved (Homodont)	7
Peg-like	1
Shearing interlocking	2
Filter	1
Multicuspid	3
Crushing	3
Edentulous	10

## Sheet: OUTLINE PC SCORES
Taxon	PC1	PC2	PC3	PC4	PC5	PC6	PC7	PC8	PC9	PC10	PC11	PC12
Campylognathoides_liasicus	-0.0221449	-0.0429258	-0.023961	-0.0095987	-0.0446028	0.00210496	-0.00331114	-0.00557983	0.0130111	-0.00627576	-0.00308121	0.000665675
Campylognathoides_zitteli	-0.0366689	-0.0372531	-0.0441749	-0.0250384	-0.0332824	0.0090387	-0.00797375	0.000658386	0.00279922	-0.00999101	0.00224194	0.00269747
Darwinopterus_robustodens	-0.0546711	-0.0227001	-0.0178562	-0.00720279	-0.00777503	0.00318735	-0.00376625	0.00478301	-0.00525165	0.00590391	-0.00623671	-0.00167541
Ikrandraco_avatar	0.386726	0.0969973	-0.193365	0.0217071	-0.0393138	-0.044993	0.0124934	-0.00372588	-0.00543194	0.00434767	0.00659129	0.00270263
Painten_ptero	-0.0563512	-0.0338273	-0.0448765	-0.0223121	-0.0165713	0.00613334	-0.00620597	0.00751205	0.000547498	-0.00172042	-0.00360144	-0.00262796
Pterodactylus_antiquus	-0.0619996	-0.0290552	-0.0437997	-0.0154902	0.0120962	0.0134513	0.00681368	0.00530407	0.00443122	0.00366405	-0.00710473	-0.00121325
Pterodactylus_scolopaciceps	-0.064027	-0.0545561	-0.0413298	-0.0167966	0.0144824	-0.0215872	0.00186312	0.00368674	0.000448239	0.0141218	-0.0115819	0.00176503
Aetodactylus_halli	-0.116966	0.0624044	-0.0438902	-0.0124261	0.0205285	0.0122841	0.0148346	-0.00859549	-0.00510395	-0.00708656	-0.00390301	0.000355211
Angustinaripterus_longicephalus	-0.0150745	-0.0762025	-0.0147445	0.0126421	-0.00972688	-0.0099314	-0.0043155	0.012067	0.0115946	-0.00345479	-0.0041151	0.00300479
Anhanguera_piscator	-0.0178588	0.0143682	-0.012044	0.0293878	-0.00021556	0.00626367	-0.0153657	-0.00381545	-0.00349381	-2.83e-05	0.00238025	-0.0158008
Barbosania gracilirostris	-0.0252569	0.0281147	-0.00746005	0.0113102	0.0354746	0.000689165	-0.000982196	-0.003149	0.0103664	0.00228843	0.01444	0.00249911
Boreopterus_giganticus	-0.0387726	-0.0258419	0.0137516	-0.00307651	-0.0236603	-0.020349	0.000467784	0.00289151	0.00835388	0.00874243	-0.00859937	-0.00160451
Coloborhynchus_robustus	0.0381505	0.00685916	-0.032942	0.054172	-0.0134914	0.0278784	-0.0201402	0.0159966	0.0119874	-0.00414385	0.000311121	-0.0206285
Coloborhynchus_spielbergi	-0.0103151	-0.0482185	-0.0153207	0.0185559	0.00222138	0.0161694	-0.0082517	0.0101877	0.00600871	-0.00119403	0.00331207	0.000970624
Dimorphodon_macronyx	0.00128286	0.0444677	0.0522463	0.0373935	-0.0458574	-0.00426803	-0.0129857	0.0139763	-0.0032331	-0.00895033	0.00306279	0.00344125
Dorygnathus_banthensis	0.0519962	-0.0622825	0.0286333	0.0115367	-0.0385602	0.0158771	-0.0108703	-0.026375	-0.0141924	0.018067	0.000977059	-0.00118827
Feilongus_youngi	-0.0699775	0.0126097	-0.0222152	-0.0136223	0.00992307	0.00272595	-0.00130528	-0.00168696	-0.000461663	0.000331669	0.0012378	0.00443764
Guidraco_venator	-0.0293849	0.0306085	0.036899	0.0359641	0.0016113	-0.0117145	-0.00507033	-0.011578	0.0115357	0.0168577	-0.00366117	0.00513244
Hamipterus_tianshanensis	-0.0535386	0.026618	-0.0120885	-0.000667242	0.00327373	-0.00140391	-0.000458805	-0.00459065	-0.00430904	-0.00297567	0.00271794	-0.00111536
Jianchangnathus_robustus	0.0875801	-0.119131	-0.00504991	0.00368045	0.0201166	0.000233173	-0.0144035	0.00438415	-0.0109905	0.0124002	0.00110338	-0.00922923
Ludodactylus sibbicki	-0.0116583	0.00966645	0.00144195	0.00250899	0.00224672	0.00159376	-0.012003	-0.00450114	-0.000274067	0.0022367	0.00301887	-0.000233161
Rhamphorhynchus_muensteri	-0.0485468	-0.0396953	-0.0335699	-0.0191851	0.00979084	0.000717328	-0.0114485	-0.00287328	-0.0120152	-0.00877086	0.00302146	0.00812004
Scaphognathus_crassirostris	0.0571849	-0.0694513	0.0714428	0.0180424	-0.0277601	-0.00922842	0.0101528	-0.0104868	0.000744091	0.0124139	0.00228082	-0.00157493
Zhenyuanopterus_longirostris	-0.062864	0.0206801	0.00196814	0.00748171	0.000892807	0.00356995	0.0137183	0.0193736	0.00181944	-0.00116109	0.00428316	-0.000777812
Ornithocheirus_mesembrinus	-0.00196276	-0.0084531	-0.0255887	0.0363167	0.0127153	0.0200474	-0.00989824	0.00556661	0.00052589	-0.00620716	0.00553646	-0.00684412
Moganopterus_zhuiana	-0.0962152	0.00158035	-0.053735	-0.0259501	0.0166575	0.00334403	0.00897123	0.00376912	-0.00030647	0.00147134	-0.00555691	-0.00105921
Cycnorhamphus suevicus	0.0387491	-0.0422457	-0.00276847	0.0180234	0.0566948	-0.0247297	-0.0368657	0.00191267	0.00704582	-0.000561794	0.00359415	0.0239644
Bergamodactylus_wildi	-0.0452362	-0.0387021	0.040859	0.0410127	-0.00503489	-0.0173771	0.0299123	-0.019501	0.0188896	-0.00591111	-0.0173389	0.00465326
Eudimorphodon_ranzii	-0.0442673	-0.00289218	0.0113096	0.003077	-0.0394308	0.0040716	0.0168684	-0.00585835	0.0215911	-0.0192029	0.00069207	0.000760086
Raeticodactylus_filisurensis	0.13721	-0.111527	0.0735983	0.0466378	0.0440544	-0.0287638	0.0313705	0.00249385	-0.0204101	-0.0186058	0.00901648	-0.00829436
Pterodaustro_guinazu	-0.0794882	0.171871	0.0202123	0.0455421	0.0447152	-0.000533924	0.00118744	-0.000634271	0.00110191	0.0130771	-0.00585715	-0.00221781
Dsungeripterus	-0.0272431	0.117965	0.0535731	0.015655	0.0129397	-0.01517	-0.0136199	-0.0213737	0.00145666	-0.0110306	0.00253419	-0.00532279
Germanodactylus_cristatus	-0.0126161	-0.0528396	0.028051	0.0026603	-0.00656871	-0.017407	-0.00431813	-0.00550174	-0.0113533	-0.00237014	-0.0129299	0.00360852
Noripterus	-0.0801268	0.0596945	0.00774458	-0.0144093	-0.0127007	0.0218561	0.00247394	-0.0186573	-0.0136206	0.00039217	0.000147688	-0.000708457
Bakonydraco_galaczi	-0.0337194	-0.0314119	-0.0397949	-0.0148227	0.0292752	0.00820606	0.0135805	-0.00549946	-0.0121043	0.00118966	-0.00439628	-0.00969634
Caiuajara_dobruskii	0.131161	0.028469	0.110347	-0.0526154	0.00346217	0.00209265	-0.00546042	1.72e-05	0.0050063	-0.000779935	0.00765185	-0.00924657
Pteranodon	-0.0619017	0.0937053	0.0928004	-0.000676385	-0.0500874	-0.0201405	-0.00205698	0.0320095	-0.0249712	0.00108732	-0.0140024	0.00751018
Quetzalcoatlus	-0.0977271	0.0260232	-0.0505213	-0.0336224	0.00826997	0.00326624	0.00973126	0.00100411	-0.00202761	-0.00298872	5.57e-05	-0.00229797
Shenzhoupterus_chaoyangensis	-0.0116305	-0.0102772	0.0389762	-0.0298826	-0.000262765	-0.00189198	0.0155441	0.0101274	0.0146112	0.0204913	0.0215563	0.00251612
Sinopterus_dongi	0.0351177	0.0152197	0.0431235	-0.046368	-0.0350092	0.0135657	-0.00309338	-0.0141594	-0.00464415	-0.00129656	0.0195851	0.00442097
Tapejara_wellnhoferi	0.316533	0.0431398	0.0572174	-0.0852448	0.0332957	-0.0171494	-0.0133523	0.00288861	0.0135373	-0.00765132	-0.0184895	-0.0094532
Tupandactylus_imperator	0.30516	0.0154857	0.0243027	0.0202605	0.0148128	0.0854272	0.0188127	0.00661248	-0.00185717	0.00257869	-0.0106482	0.0181043
Tupuxara_leonardii	-0.0551828	-0.00129265	-0.0348363	-0.0247961	0.00886588	0.00231895	-0.000255287	-0.00663753	-0.0091237	-0.00369216	-0.00285045	0.00104097
Zhejangopterus_linhaiensis	-0.060226	0.0254762	0.0161914	-0.0188077	0.00761735	-0.0132006	0.0255748	0.0194098	0.00297407	0.00944415	0.0140894	-0.00214131
Istiodactylus_sinensis	-0.0349645	-0.00336623	0.00304248	-0.0018016	0.0129379	-0.00611954	-0.00441725	0.00186112	-0.00432784	-0.0153245	0.0122226	0.013399
Nurhachius ignaciobritoi	-0.0482671	0.0121249	-0.0117993	0.000844536	0.0109395	-0.000154699	-0.0021754	-0.00371342	-0.000883725	0.000268164	-0.00370759	-0.000818441

## Sheet: LANDMARK PC SCORES
Taxon	PC1	PC2	PC3	PC4	PC5	PC6	PC7	PC8	PC9	PC10	PC11	PC12
Campylognathoides_liasicus	-0.54812	-0.79346	0.88417	0.51883	0.30521	1.296	0.1699	-0.76085	0.98263	0.75784	1.4023	0.061008
Campylognathoides_zitteli	-0.81695	-0.66802	0.87706	-0.35825	-0.19743	2.1097	0.78796	-0.22136	0.45316	0.70158	1.2531	-1.0707
Darwinopterus_robustodens	-0.69075	-0.34338	0.31787	-0.072903	0.27041	0.19031	0.56712	-0.23075	-1.1286	0.49604	-0.48674	0.064639
Ikrandraco_avatar	2.3537	0.35955	-1.8622	-2.104	1.4472	-1.0203	4.234	-0.54039	-0.84613	0.13187	1.3253	-0.14513
Painten_ptero	-0.98111	-0.62012	0.50931	-0.30528	0.46754	0.28144	0.38867	0.02016	0.16386	0.10804	0.068272	-0.035799
Pterodactylus_antiquus	-0.85545	-0.56732	-0.0014045	-0.98953	0.089152	-0.33089	0.070796	-0.61018	-0.39819	0.078323	0.12713	-0.44234
Pterodactylus_scolopaciceps	-0.93565	-1.0863	0.19809	-0.75984	-0.19583	-0.89978	-0.37947	0.097588	-1.6305	1.3261	-0.74689	0.86874
Aetodactylus_halli	-1.3048	1.1829	-0.38929	-1.0193	0.24131	-0.1392	-0.083016	1.0108	0.73128	-1.0006	0.48172	0.57657
Angustinaripterus_longicephalus	-0.41682	-1.5571	0.11875	0.49374	0.36687	-1.1344	-0.29905	-1.2288	0.89358	0.48092	-0.50251	-0.79035
Anhanguera_piscator	-0.22569	0.13421	-0.54337	0.74876	0.024598	0.35822	0.84277	-0.1861	0.56534	-0.51221	-1.4907	0.77878
Barbosania gracilirostris	-0.066527	0.56087	-0.52528	-0.39887	-0.69608	-0.021651	1.19	0.56436	1.1061	0.90986	-1.3014	0.041587
Boreopterus_giganticus	-0.39126	-0.46435	0.66296	0.69191	0.15659	-0.61854	-0.096913	-0.64251	-0.63409	1.0866	0.78503	0.6601
Coloborhynchus_robustus	0.16055	0.0096987	-1.5268	0.84188	-1.1665	1.2879	0.56874	-0.73504	0.2029	-2.3819	-1.0298	-0.59131
Coloborhynchus_spielbergi	-0.32209	-1.0998	-0.3058	0.60419	0.7481	-0.69649	0.37877	-1.7426	1.2982	-0.71821	-2.0932	-1.0058
Ornithocheirus_mesembrinus	0.040286	-0.0083267	-1.403	-0.39697	-1.7439	1.6654	0.32194	-0.74531	-0.1648	-0.89119	0.78573	-0.91822
Dimorphodon_macronyx	0.30963	0.982	-0.062269	2.1485	-0.17413	0.83572	0.43367	-1.2195	-0.29149	-0.44674	0.24225	-1.3201
Dorygnathus_banthensis	0.53035	-1.1955	0.27885	0.92681	0.54802	1.077	0.46628	-2.0831	-0.81528	-1.1129	-0.28417	2.8577
Feilongus_youngi	-0.80105	0.29347	-0.12076	-0.6669	-0.082484	-0.17924	-0.1721	0.21115	-0.20552	0.18358	-0.29162	0.01158
Guidraco_venator	0.16538	0.67652	-0.47243	0.99003	-0.68039	-0.39123	0.68014	-1.4556	-0.52097	1.718	-0.90928	1.388
Hamipterus_tianshanensis	-0.54057	0.52886	-0.1058	-0.11306	-0.17648	0.21293	0.13349	0.20541	0.25682	0.18899	0.099939	0.32762
Jianchangnathus_robustus	0.89225	-2.0649	-0.73074	-0.83486	-1.3989	0.64809	-1.6654	0.27401	-1.1798	0.11299	-0.033422	-0.773
Ludodactylus sibbicki	-0.064027	-0.13651	-0.25746	0.35342	0.54134	-0.57804	-0.25795	-0.40582	-0.0071816	-0.56657	-0.74238	-0.42632
Moganopterus_zhuiana	-1.341	-0.20659	-0.17945	-1.2027	0.43648	-1.3799	-1.2087	0.18271	-0.86246	-0.62603	0.13358	0.22094
Rhamphorhynchus_muensteri	-0.83723	-0.7299	0.17252	-0.73231	0.31834	0.35079	-0.92666	-0.10791	0.39958	-0.8732	-0.79144	-0.94779
Scaphognathus_crassirostris	1.0578	-0.8889	0.76664	1.0568	-0.95094	1.0213	-0.88145	-0.33884	-1.2274	0.68621	2.273	0.74294
Zhenyuanopterus_longirostris	-0.50046	0.43327	-0.24242	0.096559	-0.37335	-0.48806	0.13355	-0.98214	-0.49987	-0.040827	0.91605	-1.0811
Cycnorhamphus suevicus	0.62555	-0.42591	-1.2318	-0.51957	-2.1148	0.036647	-0.32216	0.41758	0.96884	2.415	-1.0659	-1.8204
Bergamodactylus_wildi	-0.14412	-0.68142	-0.041414	1.2528	0.5256	-1.8487	0.25922	-0.00048788	1.3451	1.6381	1.4173	1.4909
Eudimorphodon_ranzii	-0.45373	0.12468	0.97963	1.018	1.7887	-0.61128	0.18681	0.49149	2.1581	-0.5176	2.3953	-2.1403
Raeticodactylus_filisurensis	1.9493	-2.0941	-1.205	2.0367	-0.84017	-1.3365	0.10369	3.3645	-0.023955	-2.1714	0.77812	0.59618
Pterodaustro_guinazu	-0.20552	2.6111	-1.6183	0.52601	-1.1386	-2.031	-1.9495	-1.1887	0.79603	-0.40518	1.0327	1.03
Dsungeripterus	0.35082	2.2935	-0.03847	0.69385	-0.6401	0.59426	0.10109	1.0566	-0.08631	0.97503	-0.80297	0.95518
Germanodactylus_cristatus	-0.042564	-0.92655	0.19248	0.78241	0.38937	-0.20449	-0.75262	0.5519	-0.30502	0.52472	-0.19414	0.57707
Noripterus	-0.59634	1.4372	0.22166	-0.12459	0.57572	1.2739	-0.16084	0.80256	0.47434	-0.83206	0.17728	1.5356
Bakonydraco_galaczi	-0.49779	-0.71374	-0.40987	-1.1207	-0.131	-0.032366	-0.16622	1.121	-0.35297	-0.59354	-0.10096	0.61872
Caiuajara_dobruskii	2.0771	0.60899	0.96921	0.54205	1.8872	0.95741	-0.36923	1.6182	-1.0794	1.8247	-1.4557	-0.83441
Pteranodon	0.059172	2.0907	0.57582	2.0332	0.48338	-0.57682	-0.62216	0.24625	-2.5255	-0.4196	-0.45376	-2.1594
Quetzalcoatlus	-1.3119	0.52499	0.10994	-1.4107	-0.006921	0.13694	-0.18685	0.64244	-0.75227	-0.68141	0.64528	0.059074
Shenzhoupterus_chaoyangensis	0.30611	-0.32281	0.89362	-0.087125	1.7055	-1.7455	0.071177	0.21135	-0.11435	-0.96424	-1.6628	-0.33359
Sinopterus_dongi	0.46706	0.48244	1.53	-0.14455	1.053	1.9183	0.080483	0.3688	0.16925	-1.0531	-0.34764	0.92156
Tapejara_wellnhoferi	2.5021	0.63878	4.2872	-1.7277	-2.7425	-1.4784	0.15968	-0.8697	1.1013	-1.2027	-0.36226	0.11915
Tupandactylus_imperator	2.894	0.53901	-1.5748	-1.8837	2.2757	0.88569	-3.1815	-1.094	1.0606	0.34602	0.5454	0.066828
Tupuxara_leonardii	-0.80169	-0.03857	0.12367	-0.91523	0.31892	0.52887	0.040648	0.94284	-0.36941	-0.34701	-0.5486	0.27475
Zhejangopterus_linhaiensis	-0.39975	0.65984	0.43343	-0.60454	-0.65377	-0.73149	0.64389	0.52971	-1.9989	0.08577	1.3306	-0.87262
Istiodactylus_sinensis	-0.19172	0.19759	0.030044	0.29925	-0.63281	0.60239	0.58422	1.9113	2.3088	1.0146	-0.33832	0.11121
Nurhachius ignaciobritoi	-0.45645	0.26342	-0.28462	-0.16251	-0.22724	0.20522	0.083051	0.54706	0.58444	0.56736	-0.17894	0.75207

## Sheet: SHAPES
			1. Plot of landmark coordinates for all 46 pterosaur jaw specimens										2. Plot of all 46 pterosaur jaw outlines

## Sheet: JAW SIZE DATA
Taxon	Centroid size (mm)	Maximum length (mm)
Aetodactylus_halli	868	384
Angustinaripterus_longicephalus	404	175
Anhanguera_piscator	1190	533
Bakonydraco_galaczi	645	290
Barbosania gracilirostris	732	330
Bergamodactylus_wildi	92	40
Boreopterus_giganticus	954	419
Caiuajara_dobruskii	335	150
Campylognathoides_liasicus	163	70
Campylognathoides_zitteli	284	125
Coloborhynchus_robustus	1300	555
Coloborhynchus_spielbergi	1400	606
Ornithocheirus_mesembrinus	1270	540
Cycnorhamphus suevicus	277	118
Darwinopterus_robustodens	329	151
Dimorphodon_macronyx	283	120
Dorygnathus_banthensis	198	85
Dsungeripterus	1020	450
Eudimorphodon_ranzii	169	74
Feilongus_youngi	759	334
Germanodactylus_cristatus	229	101
Guidraco_venator	762	330
Hamipterus_tianshanensis	711	311
Ikrandraco_avatar	602	264
Istiodactylus_sinensis	705	320
Jianchangnathus_robustus	201	85
Ludodactylus sibbicki	988	430
Moganopterus_zhuiana	1520	666
Noripterus	412	179
Nurhachius ignaciobritoi	664	291
Painten_ptero	156	70
Pteranodon	1410	620
Pterodactylus_antiquus	209	92
Pterodactylus_scolopaciceps	148	65
Pterodaustro_guinazu	685	285
Quetzalcoatlus	2170	960
Raeticodactylus_filisurensis	193	84
Rhamphorhynchus_muensteri	155	67
Scaphognathus_crassirostris	95	40
Shenzhoupterus_chaoyangensis	479	217
Sinopterus_dongi	284	125
Tapejara_wellnhoferi	416	163
Tupandactylus_imperator	669	305
Tupuxara_leonardii	1670	750
Zhejangopterus_linhaiensis	554	250
Zhenyuanopterus_longirostris	1140	495

## Sheet: PHYLOGENY NEXUS AND NEWICK
#NEXUS
BEGIN TAXA;
	TITLE Taxa;
	DIMENSIONS NTAX=117;
	TAXLABELS
		Euparkeria_capensis Eudimorphodon_rosenfeldi Eudimorphodon_ranzii Eudimorphodon_cromptonellus Bergamodactylus_wildi Raeticodactylus_filisurensis Caviramus_schesaplanensis Peteinosaurus_zambelli Austriadactylus_cristatus Preondactylus_buffarinii Dimorphodon_macronyx Parapsicephalus_purdoni Campylognathoides_liasicus Campylognathoides_zitteli Sericipterus_wucaiwanensis Angustinaripterus_longicephal…
	;
END;
BEGIN TREES;
	Title Imported_trees;
	LINK Taxa = Taxa;
	TRANSLATE
[0]		1 Euparkeria_capensis,
[1]		2 Eudimorphodon_rosenfeldi,
[2]		3 Eudimorphodon_ranzii,
[3]		4 Eudimorphodon_cromptonellus,
[4]		5 Bergamodactylus_wildi,
[5]		6 Raeticodactylus_filisurensis,
[6]		7 Caviramus_schesaplanensis,
[7]		8 Peteinosaurus_zambelli,
[8]		9 Austriadactylus_cristatus,
[9]		10 Preondactylus_buffarinii,
[10]		11 Dimorphodon_macronyx,
[11]		12 Parapsicephalus_purdoni,
[12]		13 Campylognathoides_liasicus,
[13]		14 Campylognathoides_zitteli,
[14]		15 Sericipterus_wucaiwanensis,
[15]		16 Angustinaripterus_longicephalus,
[16]		17 Harpactognathus_gentryii,
[17]		18 Nesodactylus_hesperius,
[18]		19 Rhamphorhynchus_muensteri,
[19]		20 Cacibupteryx_caribensis,
[20]		21 Dorygnathus_banthensis,
[21]		22 Jianchangnathus_robustus,
[22]		23 Scaphognathus_crassirostris,
[23]		24 Sordes_pilosus,
[24]		25 Darwinopterus_modularis,
[25]		26 Wukongopterus_lii,
[26]		27 Pterorhynchus_wellnhoferi,
[27]		28 Changchengopterus_pani,
[28]		29 Anurognathus_ammoni,
[29]		30 Batrachognathus_volans,
[30]		31 Jeholopterus_ningchengensis,
[31]		32 Dendrorhynchoides_curvidentatus,
[32]		33 Gnathosaurus_subulatus,
[33]		34 Gnathosaurus_macrurus,
[34]		35 Plataleorhynchus_streptophorodon,
[35]		36 Huanhepterus_quingyangensis,
[36]		37 Elanodactylus_prolatus,
[37]		38 Kepodactylus_insperatus,
[38]		39 Ctenochasma_elegans,
[39]		40 Ctenochasma_porocristata,
[40]		41 Pterodaustro_guinazui,
[41]		42 Eosipterus_yangi,
[42]		43 Beipiaopterus_chenianus,
[43]		44 Gegepterus_changi,
[44]		45 Cycnorhamphus_suevicus,
[45]		46 Gallodactylus_canjuersensis,
[46]		47 Moganopterus_zhuiana,
[47]		48 Feilongus_youngi,
[48]		49 Zhenyuanopterus_longirostris,
[49]		50 Boreopterus_cuiae,
[50]		51 Ardeadactylus_longicollum,
[51]		52 Pterodactylus_kochi,
[52]		53 Pterodactylus_antiquus,
[53]		54 Normannognathus_wellnhoferi,
[54]		55 Germanodactylus_rhamphastinus,
[55]		56 Germanodactylus_cristatus,
[56]		57 Haopterus_gracilis,
[57]		58 Anhanguera_santanae,
[58]		59 Anhanguera_piscator,
[59]		60 Anhanguera_araripensis,
[60]		61 Anhanguera_blittersdorffi,
[61]		62 Liaoningopterus_gui,
[62]		63 Tropeognathus_mesembrinus,
[63]		64 Ornithocheirus_simus,
[64]		65 Coloborhynchus_wadleighi,
[65]		66 Coloborhynchus_clavirostris,
[66]		67 Hamipterus_tianshanensis,
[67]		68 Guidraco_venator,
[68]		69 Ludodactylus_sibbicki,
[69]		70 Barbosania_gracilirostris,
[70]		71 Brasileodactylus_araripensis,
[71]		72 Cearadactylus_atrox,
[72]		73 Aetodactylus_halli,
[73]		74 Lonchodectes_compressirostris,
[74]		75 Longchengopterus_zhaoi,
[75]		76 Nurhachius_ignaciobritoi,
[76]		77 Liaoxipterus_brachyognathus,
[77]		78 Istiodactylus_sinensis,
[78]		79 Istiodactylus_latidens,
[79]		80 Ikrandraco_avatar,
[80]		81 Pteranodon_sternbergi,
[81]		82 Pteranodon_longiceps,
[82]		83 Alamodactylus_byrdi,
[83]		84 Muzquizopteryx_coahuilensis,
[84]		85 Nyctosaurus_lamegoi,
[85]		86 Nyctosaurus_gracilis,
[86]		87 Tupandactylus_imperator,
[87]		88 Tupandactylus_navigans,
[88]		89 Caiuajara_dobruskii,
[89]		90 Tapejara_wellnhoferi,
[90]		91 Bakonydraco_galaczi,
[91]		92 Huaxiapterus_benxiensis,
[92]		93 Huaxiapterus_corallatus,
[93]		94 Huaxiapterus_jii,
[94]		95 Sinopterus_dongi,
[95]		96 Eopteranodon_lii,
[96]		97 Sinopterus_gui,
[97]		98 Nemicolopterus_crypticus,
[98]		99 Bennettazhia_oregonensis,
[99]		100 Dsungaripterus_weii,
[100]		101 Domeykodactylus_ceciliae,
[101]		102 Noripterus_complicidens,
[102]		103 Noripterus_parvus,
[103]		104 Thalassodromeus_sethi,
[104]		105 Tupuxuara_leonardii,
[105]		106 Tupuxuara_longicristatus,
[106]		107 Chaoyangopterus_zhangi,
[107]		108 Jidapterus_edentus,
[108]		109 Shenzhoupterus_chaoyangensis,
[109]		110 Eoazhdarcho_liaoxiensis,
[110]		111 Radiodactylus_langstoni,
[111]		112 Azhdarcho_lancicollis,
[112]		113 TMM_42489,
[113]		114 Zhejiangopterus_linhaiensis,
[114]		115 Arambourgiania_philadelphiae,
[115]		116 Quetzalcoatlus_sp,
[116]		117 Quetzalcoatlus_northropi;
	TREE Imported_tree_1 = (1,(((((((2,3),4),5),(6,7)),8),(9,10)),((11,12),((13,14),((((((15,16),17),(18,19,20)),21),(22,23)),(24,(((25,26),27),(28,((((29,30),31),32),((((((((((((33,34),35),36),(47,48)),37),38),((39,40),(41,(42,(43,44))))),(45,46)),51),(52,53)),(54,(55,56))),(57,((((((((((((((((58,59),60),61),62),(63,(64,(65,66)))),67,69),(70,71)),72),73),74),(68,(49,50))),(75,(76,(77,(78,79)))),80),…
END;
NEWICK
(Euparkeria_capensis,(((((((Eudimorphodon_rosenfeldi,Eudimorphodon_ranzii),Eudimorphodon_cromptonellus),Bergamodactylus_wildi),(Raeticodactylus_filisurensis,Caviramus_schesaplanensis)),Peteinosaurus_zambelli),(Austriadactylus_cristatus,Preondactylus_buffarinii)),((Dimorphodon_macronyx,Parapsicephalus_purdoni),((Campylognathoides_liasicus,Campylognathoides_zitteli),((((((Sericipterus_wucaiwanensis…

## Sheet: TAXON AGES
Taxon	FAD	LAD	MID
Aetodactylus_halli	100.5	93.9	97.2
Alamodactylus_byrdi	89.8	88.7	89.25
Angustinaripterus_longicephalus	170.3	163.5	166.9
Anhanguera_araripensis	113	106.75	109.875
Anhanguera_blittersdorffi	113	106.75	109.875
Anhanguera_piscator	113	106.75	109.875
Anhanguera_santanae	113	106.75	109.875
Anurognathus_ammoni	152.1	145	148.55
Arambourgiania_philadelphiae	72.1	66	69.05
Ardeadactylus_longicollum	154.8	145	149.9
Austriadactylus_cristatus	215.75	211.75	213.75
Azhdarcho_lancicollis	93	89.8	91.4
Bakonydraco_galaczi	86.3	83.6	84.95
Barbosania_gracilirostris	106.75	100.5	103.625
Batrachognathus_volans	163.5	152.1	157.8
Beipiaopterus_chenianus	130.8	119.65	125.225
Bennettazhia_oregonensis	113	100.5	106.75
Bergamodactylus_wildi	218.95	209.5	214.225
Boreopterus_cuiae	130.8	119.65	125.225
Brasileodactylus_araripensis	113	106.75	109.875
Cacibupteryx_caribensis	160.8	157.3	159.05
Caiuajara_dobruskii	93.9	80.6	87.25
Campylognathoides_liasicus	182.7	178.4	180.55
Campylognathoides_zitteli	182.7	178.4	180.55
Caviramus_schesaplanensis	218.95	205.4	212.175
Cearadactylus_atrox	113	106.75	109.875
Changchengopterus_pani	166.5	154.7	160.6
Chaoyangopterus_zhangi	126.3	113	119.65
Coloborhynchus_clavirostris	113	106.75	109.875
Coloborhynchus_wadleighi	113	106.75	109.875
Ctenochasma_elegans	152.1	145	148.55
Ctenochasma_porocristata	152.1	145	148.55
Cycnorhamphus_suevicus	154.8	145	149.9
Darwinopterus_modularis	163.5	157.3	160.4
Dendrorhynchoides_curvidentatus	130.8	119.65	125.225
Dimorphodon_macronyx	201.3	195.05	198.175
Domeykodactylus_ceciliae	145	100.5	122.75
Dorygnathus_banthensis	182.7	178.4	180.55
Dsungaripterus_weii	145	100.5	122.75
Elanodactylus_prolatus	130.8	119.65	125.225
Eoazhdarcho_liaoxiensis	126.3	113	119.65
Eopteranodon_lii	130.8	119.65	125.225
Eosipterus_yangi	130.8	119.65	125.225
Eudimorphodon_cromptonellus	218.95	209.5	214.225
Eudimorphodon_ranzii	215.75	211.75	213.75
Eudimorphodon_rosenfeldi	215.75	211.75	213.75
Euparkeria_capensis	247.1	244.3	245.7
Feilongus_youngi	130.8	119.65	125.225
Gallodactylus_canjuersensis	152.1	147.7	149.9
Gegepterus_changi	130.8	119.65	125.225
Germanodactylus_cristatus	152.1	145	148.55
Germanodactylus_rhamphastinus	152.1	145	148.55
Gnathosaurus_macrurus	145	139.4	142.2
Gnathosaurus_subulatus	152.1	145	148.55
Guidraco_venator	126.3	113	119.65
Hamipterus_tianshanensis	145	100.5	122.75
Haopterus_gracilis	130.8	119.65	125.225
Harpactognathus_gentryii	157.3	152.1	154.7
Huanhepterus_quingyangensis	139.4	100.5	119.95
Huaxiapterus_benxiensis	126.3	113	119.65
Huaxiapterus_corallatus	126.3	113	119.65
Huaxiapterus_jii	126.3	113	119.65
Ikrandraco_avatar	126.3	113	119.65
Istiodactylus_latidens	128.55	119.65	124.1
Istiodactylus_sinensis	126.3	113	119.65
Jeholopterus_ningchengensis	166.1	152.1	159.1
Jianchangnathus_robustus	166.5	154.7	160.6
Jidapterus_edentus	126.3	113	119.65
Kepodactylus_insperatus	157.3	145	151.15
Liaoningopterus_gui	126.3	113	119.65
Liaoxipterus_brachyognathus	126.3	113	119.65
Lonchodectes_compressirostris	106.75	89.8	98.275
Longchengopterus_zhaoi	126.3	113	119.65
Ludodactylus_sibbicki	119.65	113	116.325
Moganopterus_zhuiana	130.8	119.65	125.225
Muzquizopteryx_coahuilensis	89.8	88.7	89.25
Nemicolopterus_crypticus	126.3	113	119.65
Nesodactylus_hesperius	159.7	157.3	158.5
Noripterus_complicidens	145	100.5	122.75
Noripterus_parvus	145	133.9	139.45
Normannognathus_wellnhoferi	154.8	152.1	153.45
Nurhachius_ignaciobritoi	126.3	113	119.65
Nyctosaurus_gracilis	85.2	80.6	82.9
Nyctosaurus_lamegoi	72.1	66	69.05
Ornithocheirus_simus	106.75	100.5	103.625
Parapsicephalus_purdoni	182.7	178.4	180.55
Peteinosaurus_zambelli	215.75	214	214.875
Plataleorhynchus_streptophorodon	145	139.4	142.2
Preondactylus_buffarinii	215.75	211.75	213.75
Pteranodon_longiceps	85.2	80.6	82.9
Pteranodon_sternbergi	87.9	85.5	86.7
Pterodactylus_antiquus	152.1	145	148.55
Pterodactylus_kochi	152.1	145	148.55
Pterodaustro_guinazui	113	100.5	106.75
Pterorhynchus_wellnhoferi	166.1	152.1	159.1
Quetzalcoatlus_northropi	69.9	66	67.95
Quetzalcoatlus_sp	69.9	66	67.95
Radiodactylus_langstoni	119.65	106.75	113.2
Raeticodactylus_filisurensis	214	205.4	209.7
Rhamphorhynchus_muensteri	154.8	145	149.9
Scaphognathus_crassirostris	152.1	145	148.55
Sericipterus_wucaiwanensis	163.5	157.3	160.4
Shenzhoupterus_chaoyangensis	126.3	113	119.65
Sinopterus_dongi	126.3	113	119.65
Sinopterus_gui	126.3	113	119.65
Sordes_pilosus	163.5	152.1	157.8
Tapejara_wellnhoferi	113	106.75	109.875
Thalassodromeus_sethi	113	106.75	109.875
TMM_42489	69.9	66	67.95
Tropeognathus_mesembrinus	113	106.75	109.875
Tupandactylus_imperator	119.65	113	116.325
Tupandactylus_navigans	119.65	113	116.325
Tupuxuara_leonardii	113	106.75	109.875
Tupuxuara_longicristatus	113	106.75	109.875
Wukongopterus_lii	163.5	157.3	160.4
Zhejiangopterus_linhaiensis	83.6	80.6	82.1
Zhenyuanopterus_longirostris	130.8	119.65	125.225
