# Supplementary material for: Morphometric assessment of pterosaur jaw disparity
Source: R Soc Open Sci. 2018 Apr 25;5(4):172130. doi: 10.1098/rsos.172130 (PMC5936930; doi:10.1098/rsos.172130)
Supplement: Procrustes aligned landmarks coordinates [file rsos172130supp2.txt]

taxa	A1	A2	A3	A4	A5	A6	A7	A8	A9	A10	A11	B1	B2	B3	B4	B5	B6	B7	B8	B9	B10	B11	C1	C2	C3	C4	C5	C6	C7	C8	C9	C10	C11	D1	D2	D3	D4	D5	D6	D7	D8	D9	D10	D11
Aetodactylushalli	-0.016934237	0.00100087	0.003922085	0.001961142	-0.00363333	-0.00049259	0.001686942	0.001178193	-0.001979115	-0.000560826	0.001144673	1.626126774	0.006507948	-0.178798364	-0.00156146	0.063015911	0.001246569	-0.031613253	-0.001214538	0.018651413	0.001011331	-0.011621781	-0.061094917	-0.064818045	0.022270397	0.012358553	-0.007118883	-0.006257031	0.005088896	0.003230847	-0.005109394	-0.002250808	0.004566921	-0.002143154	0.0106103	-0.004910547	-0.004271268	-0.004903311	0.000321977	-0.001451448	-0.00052772	6.13E-05	-0.000404198	0.001885238
Angustinaripteruslongicephalus	-0.021625747	-0.00411687	0.009266594	0.003471379	-0.007592207	-0.002686369	0.005783403	0.001028851	-0.004390822	-1.04E-05	0.003732208	1.614431474	0.000225593	-0.169407538	-0.001178633	0.057206115	0.001130203	-0.027346634	-0.001731038	0.015441075	0.001130404	-0.009436905	-0.171113499	0.063030793	0.061003931	-0.025548411	-0.027052052	0.009865345	0.016788615	-0.001806773	-0.011667346	-0.000853063	0.008525913	-0.00613778	0.016976595	-0.015679199	0.013230005	0.019701488	-0.012807924	-0.008892118	0.002276407	0.004314028	0.000570002	-7.52E-05
Anhanguerapiscator	-0.046271769	0.003106045	0.019715653	-0.001726444	-0.012905378	0.001108264	0.009292142	-0.000684572	-0.007779204	0.001067406	0.006996112	1.625331754	-0.000415299	-0.1711451	0.001461534	0.058199587	-0.000851992	-0.027250763	-1.56E-05	0.014852982	2.75E-05	-0.009209727	-0.158740397	-0.018851366	0.067610979	0.005857755	-0.029731724	-0.010077614	0.010161066	0.003223323	-0.004843862	0.001485423	0.005777279	-0.00824604	-0.001025669	-0.006627696	0.006502102	0.022800599	-0.004124103	-0.016117746	-0.000449223	0.003589226	-0.000997681	-0.000295444
Bakonydracogalaczi	-0.02989571	0.003529952	0.01100111	0.00315338	-0.007315329	-0.004241152	0.006889528	0.002312202	-0.004884936	-0.00113584	0.003805541	1.615903366	-0.000288734	-0.172812404	-0.001499739	0.062317863	0.000699307	-0.030596656	-0.000602549	0.01672631	0.001173674	-0.010634846	-0.121638842	0.03386484	0.050263729	-0.003138077	-0.000961131	0.003380762	-9.41E-06	-0.00079978	-0.005571419	0.004315901	0.006273414	-0.005329586	-0.013600686	-0.023719231	-0.003859234	0.013243798	0.009538647	-0.007702035	-0.004224642	0.003627322	-0.000725991	0.003193733
Barbosania	-0.044839439	0.003488466	0.015661919	-0.001800397	-0.009636209	0.001039463	0.007633157	2.53E-05	-0.006244158	8.01E-05	0.005757281	1.617761055	-0.001992915	-0.174308006	-0.000126969	0.058016189	-0.000484609	-0.028021878	9.63E-05	0.015490642	-3.15E-05	-0.009542773	-0.144876626	-0.02802621	0.046139192	0.016140921	-0.024202947	-0.003379789	0.016414004	0.003729206	-0.008316088	0.000745	0.0083453	-0.009058481	-0.009765053	-0.046243905	-0.003175079	0.010933253	-0.005357337	-0.008927789	0.000819087	0.005339583	0.001621067	-0.001466294
Bergamodactyluswildi	0.009968474	-0.021610835	0.008495927	0.008663722	-0.008118128	-0.004617488	0.007413499	0.000752876	-0.005606548	0.001299818	0.002614581	1.609789822	0.015582886	-0.162391368	-0.015763641	0.055594763	0.012207306	-0.027898	-0.009839752	0.018069509	0.005733002	-0.011472194	-0.176704576	-0.008069666	0.080772939	-0.038409577	-0.022096881	0.011308654	0.009960967	0.002535693	-0.00876884	-0.00608862	0.006906916	-0.007501415	0.02805434	-0.03910014	0.000904181	0.024630953	-0.016462213	0.002403699	0.005176387	-0.006232876	0.001575	0.003636709
Boreopterusgiganticus	-0.015536539	-0.008573516	0.008943879	0.008045133	-0.006920081	-0.006321572	0.006902938	0.004601052	-0.006469263	-0.002868158	0.005861322	1.604800484	-0.00042583	-0.169377669	-0.003322124	0.055676854	0.003594233	-0.026024939	-0.00402287	0.014579788	0.003969946	-0.009594309	-0.17128538	0.005834505	0.04500004	-0.021055679	-0.026127559	0.008472543	0.010764901	-0.006275049	-0.006056365	0.001367621	0.002893305	-0.004234724	0.03261169	-0.005881828	-0.009738067	0.012022202	-0.00124907	-0.009261849	0.006839839	0.005479578	-0.006125139	-0.000686381
Caiuajaradobruskii	-0.066943094	0.019221245	0.034789211	-0.000953106	-0.027395697	-0.001767579	0.019810145	0.003213387	-0.012470977	-0.001065544	0.009961559	1.538305929	-0.008717312	-0.155631028	0.012025051	0.050601418	-0.007906164	-0.024132195	0.002971437	0.013676172	4.46E-05	-0.006948513	-0.315751098	-0.020673319	0.043645017	0.033875317	-0.004453419	0.00638339	0.012164878	-0.007005813	-0.003997745	-0.001406705	0.003951438	-0.023137537	-0.04716409	-0.037900366	-0.052882761	0.022361233	0.013953848	0.014768539	-0.007290398	0.00125645	0.00147758	0.001260897
Campylognathoidesliasicus	-0.035112324	-0.001144499	0.011490486	0.001693353	-0.006870673	-0.002823398	0.005186359	0.003285178	-0.003843666	-0.003203667	0.002582579	1.612734536	0.00063194	-0.16843241	-0.000800653	0.055262224	0.000695053	-0.026056484	-0.000810684	0.015170096	0.000383891	-0.009414587	-0.164507477	0.036858208	0.055214065	-0.025137815	-0.024818342	0.010355098	0.018217464	6.28E-06	-0.010709	-0.005711715	0.006958024	-0.002669832	0.019502214	0.019552187	-0.000569384	-0.011445099	-0.003122598	0.003715144	0.000740036	-0.000664453	0.001062815	0.001139449
Campylognathoideszitteli	-0.035561255	0.000859078	0.011082171	-0.000893727	-0.006691438	-0.000561647	0.004916066	0.001637756	-0.003212076	-0.001800227	0.0025126	1.612677001	-0.000886202	-0.173758285	-2.31E-05	0.060639932	0.000470257	-0.029966001	-0.000118335	0.016994116	0.000202423	-0.010701007	-0.139787804	0.041655326	0.039676123	-0.013271941	-0.020202724	-0.000803795	0.015124271	-0.001397109	-0.013978692	-0.002313539	0.009048225	-0.00061246	0.014931133	0.025439456	0.000901952	-0.013190074	0.00234902	0.003611448	-0.002892016	-0.00261258	0.004988143	0.001607607
Coloborhynchusrobustus	-0.07381949	0.019862034	0.031853273	-0.010992134	-0.021206922	0.006206353	0.013593019	-0.005090056	-0.009580519	0.00552109	0.008220858	1.615166834	-0.007158736	-0.156758331	0.008154087	0.047511234	-0.005271424	-0.019084083	0.0021285	0.006190116	-0.001523801	-0.000530525	-0.178338259	0.001973496	0.088361663	-0.001641595	-0.052568714	-0.009359952	0.022465391	0.006375101	-0.006099006	0.000891539	0.004973472	-0.014876907	-0.028354541	0.004009611	0.032003144	0.019114996	-0.014064392	-0.018113978	-0.00375579	0.004942521	0.005813414	0.003698464
Coloborhynchusspielbergi	-0.024080554	0.000985963	0.009810892	0.000195259	-0.0075963	-0.000479097	0.006629352	-9.22E-06	-0.005664771	0.000113223	0.005106485	1.616577706	0.001561645	-0.169569512	3.93E-05	0.055747474	0.000991724	-0.025872001	-0.000767015	0.013354422	0.000975896	-0.007806599	-0.166933657	0.040367929	0.06402799	-0.007429391	-0.030158321	-0.002921648	0.018753473	0.00433872	-0.013168631	-0.001535447	0.007663467	-0.007069245	-0.009376031	-0.014062226	0.015715858	0.014439534	-0.009651665	-0.013055019	0.00483983	0.007080717	0.000176568	-0.002220074
Criorhynchusmesembrinus	-0.044265146	0.010880036	0.019859675	-0.004648305	-0.012030519	0.001608167	0.006999816	-0.00211425	-0.00604502	0.002934067	0.00622053	1.622037749	-0.002895197	-0.168700576	0.003457387	0.057345888	-0.000950731	-0.026439674	-3.93E-05	0.012940385	-0.001265698	-0.00667199	-0.156854131	0.008059715	0.074899781	0.004464375	-0.033037991	-0.01375133	0.016530148	0.003094674	-0.008793618	0.001625277	0.00722926	-0.010128974	-0.019148654	-0.017795015	0.022572393	0.020746484	-0.009215681	-0.009732991	-0.000608543	-0.001652594	0.000447259	0.001313875
Cyncorhamphus	-0.060064613	0.006237065	0.020319582	0.000708912	-0.012509666	0.000740234	0.008556777	-0.000546941	-0.006010591	-0.000860696	0.004937053	1.602176963	0.001515783	-0.160802783	-0.00155975	0.050857419	0.001275518	-0.022189595	-0.00021637	0.011754265	-0.000425944	-0.007397325	-0.190186377	0.053803968	0.064646913	0.034986105	-0.033651285	-0.013830226	0.021529669	-3.50E-05	-0.013633476	0.000882259	0.009136146	-0.015842788	0.005331751	-0.073618256	0.005895058	0.036606837	-0.004192755	-0.008537004	0.001490627	-0.002880958	6.33E-05	0.003041101
Darwinopterusrobustodens	-0.014282091	-0.002354716	0.004488914	0.002789601	-0.003168798	-0.003206028	0.002714411	0.002521354	-0.00261781	-0.002191488	0.002558473	1.617481324	-0.000408206	-0.175467464	0.000327183	0.060313232	0.000156176	-0.029119907	-0.000260635	0.016534322	0.000675898	-0.010453338	-0.137860294	0.013385769	0.045322357	-0.005605038	-0.017017989	0.003015682	0.012751448	-0.005016846	-0.008593387	0.004032675	0.004708703	-0.001653638	0.015948329	0.001294704	-0.001194502	0.009499549	0.00379277	-0.012010212	-0.001885036	0.004687298	0.003711707	-0.004419185
Dimorphodonmacronyx	-0.041950797	0.000776887	0.013168016	-0.00266825	-0.007094251	0.003554603	0.007086012	-0.002696803	-0.006031946	0.00214545	0.004907171	1.593443809	-0.006179105	-0.169179075	0.002884905	0.057431588	-0.002929357	-0.026582157	0.002121447	0.013692697	-0.002202184	-0.008334496	-0.222753405	-0.066360208	0.062097172	-0.000306209	-0.033668972	0.000167807	0.01491495	0.003039641	-0.007057439	-0.002134161	0.00492678	-0.007332949	0.019898144	0.003090532	0.021623416	0.014991652	-0.009295391	-0.009411182	0.00222954	0.005735909	-0.000172436	-0.000202614
Dorygnathusbanthensis	-0.040487419	0.001428557	0.008621181	0.00506804	-0.005994974	-0.004732243	0.00538058	0.003755367	-0.004593819	-0.004658397	0.00523261	1.591490978	0.003508683	-0.164598502	-0.003175324	0.055400903	0.00172557	-0.023932661	-0.002533721	0.012673976	0.001667899	-0.007903721	-0.24129481	0.047256416	0.10238443	-0.014067854	-0.028850141	-0.005176203	0.006299491	0.00735392	-0.006910861	-0.001179916	0.002553786	-0.006590083	-0.006227974	-0.001801567	-0.006716169	-0.00334128	0.01855731	-0.008858392	-0.002253795	0.002723652	-0.005628483	3.30E-05
Dsungeripterus	-0.056030659	0.000667813	0.028786652	-0.007727732	-0.011769593	0.00067352	0.011172916	-8.34E-05	-0.008049006	-0.000175831	0.006058891	1.60494714	0.013121835	-0.169692712	0.001848568	0.057075195	-0.002299521	-0.026221181	-0.000459821	0.015818351	-0.000187202	-0.008901863	-0.180399125	-0.127389146	0.041638131	0.03781491	-0.009667706	-0.005606175	0.008919202	0.010229999	-0.01035493	0.0016886	0.00460653	-0.008557469	0.016170061	-0.030497856	-0.019012408	0.020604069	-0.003236149	-0.007944665	-0.000955893	0.002148871	0.003790455	-0.006163326
Eudimorphodonranzii	-0.019953681	-0.00696806	0.01200134	0.002096083	-0.005411624	-0.00167723	0.001677463	0.003558255	-0.002214534	-0.002115682	0.001607085	1.612648062	0.012548418	-0.170612616	-0.007226222	0.058907496	0.004072983	-0.027871866	-0.00235998	0.014227728	0.002924116	-0.009167927	-0.169317328	-0.020765987	0.044067591	-0.028082666	-0.022127229	0.01376397	0.012842893	-0.001360288	-0.014086832	-0.004287369	0.010570755	-0.001618775	0.014400714	0.008626958	0.002163395	-0.00523705	-0.011084435	0.011176687	0.006664489	-0.009774361	0.005518295	0.004190571
Feilongusyoungi	-0.024332569	-0.000655489	0.008507473	0.000612447	-0.005180789	-0.000956291	0.003901023	0.000692572	-0.002826957	-0.0006923	0.002342399	1.620053985	0.000934809	-0.177659336	0.000326645	0.061892938	-0.000110635	-0.03113504	-0.000309531	0.018301931	0.000383988	-0.011657114	-0.117084722	-0.015966791	0.032796959	0.008762372	-0.015645922	-0.002159714	0.012551269	-0.003330643	-0.010166506	0.001937337	0.006101092	-0.003405937	0.014083345	-0.011062679	-0.006561773	9.18E-05	0.002185005	-0.003284698	-0.001338206	0.003560051	-0.000955004	-0.002655561
Germanodactyluscristatus	-0.00951955	-0.00599872	0.007524857	0.005498215	-0.006568835	-0.003731858	0.005973744	0.001888064	-0.005986086	-0.001230486	0.004493479	1.602798747	0.002388075	-0.17003976	-0.004672126	0.057973938	0.00383557	-0.027660871	-0.003260067	0.016692795	0.002397381	-0.011385872	-0.196102783	0.03145701	0.064257092	-0.008582623	-0.007818171	0.003173875	0.004052598	0.000462162	-0.004582707	-0.004309583	0.003703639	-0.005987276	0.026008308	-0.019583047	-0.006049824	0.030405166	4.30E-06	-0.007112614	0.00241356	0.001623992	0.00156263	-0.000777018
Guidracovenator	-0.026366795	-0.002732535	0.010521436	0.000900821	-0.006502514	-0.002908345	0.005528573	0.002753301	-0.005316059	-0.002833172	0.004782832	1.607959465	0.004544582	-0.169157882	-0.002840273	0.054167925	0.002217703	-0.024115666	-0.00236663	0.011911096	0.002219329	-0.005902101	-0.178288621	-0.055006435	0.070949507	0.001719645	-0.035346186	-0.004623944	0.020191036	-0.003892284	-0.01526688	-6.09E-05	0.007873853	-0.008054229	0.021669015	-0.035501944	-0.005657486	0.01715718	-0.000928793	-0.011952737	0.001430853	0.006491569	-0.002128194	-0.004036895
Hamipterustianshanensis	-0.03264388	4.64E-05	0.011778931	0.001729304	-0.006717114	-0.001042084	0.00532847	0.000913782	-0.004348049	-0.000861644	0.003990057	1.617003874	-5.74E-05	-0.175276248	0.000180622	0.060566781	-0.000175537	-0.029372407	-0.000209493	0.017112225	0.000977772	-0.010865689	-0.133659111	-0.031844355	0.040497082	0.005968512	-0.014737458	-0.004291774	0.008760509	0.000540302	-0.007688963	0.00087351	0.005945696	-0.004677563	0.012131004	-0.011118242	-0.001570672	0.004674706	0.002010091	-0.006200165	0.001492991	0.00308252	-0.001005248	-0.003508939
Ikrandracoavatar	-0.358559446	0.113395278	0.158960358	-0.005723492	-0.013110725	0.051304322	0.028082039	-0.003977333	0.004519631	0.001253989	-0.007161095	1.540584291	-0.1363483	-0.14295348	0.006659836	0.004317402	0.013543896	0.027185315	0.002273483	0.001768634	0.023092084	0.016290882	-0.257782055	0.065191262	0.137584823	0.019533194	-0.023868264	-0.002869029	0.009511091	0.004233883	-0.003787758	-0.006705879	0.003264151	-0.094543489	-0.109877792	0.001660569	0.023453265	0.005002948	0.014748466	0.008717826	-0.014662265	-0.003112934	0.008135154	0.003493062
Istiodactylussinensis	-0.025947421	-0.003516784	0.010867383	0.001088671	-0.008519513	0.000336189	0.006344767	-0.001470576	-0.004700003	0.00155668	0.003483173	1.606787948	0.00323978	-0.173219729	-0.003723575	0.059640378	0.003047935	-0.029685473	-0.001938238	0.017800502	0.000972014	-0.011639215	-0.158026715	-0.003465729	0.034587517	0.007585317	-0.014381926	-0.013935942	0.008273726	0.009260293	-0.008512412	-0.004815672	0.006395763	-0.005923896	0.012234628	-0.026990905	0.005030821	0.008910677	-0.006820427	-0.001526623	0.004613025	0.003314271	-0.000348525	-0.002354133
Jianchangnathusrobustus	-0.05459722	0.006669727	0.021559569	0.007123442	-0.014026543	-0.004924864	0.008853467	0.001885857	-0.009022475	-0.001577089	0.009196929	1.588944042	0.002740901	-0.155331424	-0.001854576	0.054267856	0.003348632	-0.023759043	-0.003229725	0.010855722	0.001229343	-0.00671373	-0.230254509	0.124733101	0.08493466	-0.010439145	-0.028261834	-0.006383064	0.007351411	0.001472266	-0.004026749	0.00059501	0.006532854	-0.01571404	-0.030004644	-0.0386486	0.00270602	0.0363904	0.014635476	-0.014550481	-0.008902678	0.003217171	-0.000944334	-0.001702709
Ludodactylus	-0.050230451	0.010413267	0.007958013	0.004157169	-0.009046017	-0.002929516	0.006611301	0.003115194	-0.005673143	-0.002574985	0.005160007	1.604503151	0.011843245	-0.170396004	-0.007286268	0.059907996	0.002900359	-0.02676205	-0.00329309	0.014993581	0.001997064	-0.007870157	-0.16946649	-0.012073628	0.047809513	0.007600089	-0.022373409	-0.001418098	0.013125917	0.002897827	-0.007434575	0.002093377	0.002935244	-0.006856325	0.000826799	-0.014825762	-0.002137327	0.013730681	0.00310534	-0.009930707	-0.000150828	0.005475985	0.003434246	0.002394406
Moganopteruszhuiana	-0.015355656	-0.001152368	0.005590407	0.001304313	-0.002996656	-0.001276373	0.002476747	0.000961761	-0.002231517	-0.000957802	0.001585095	1.622494773	0.000335609	-0.179416799	-0.000452117	0.063699897	0.000164192	-0.031850905	-0.000163699	0.018769718	0.000248554	-0.012174993	-0.076204819	-9.07E-05	0.021777458	-0.00190176	-0.011593235	0.001335492	0.009535291	-0.00198415	-0.006974628	0.003789663	0.005214436	-0.001564234	0.013523894	-0.004081714	-0.009168575	0.003946621	0.002459121	-0.003791121	-0.001802349	0.003114212	0.002059206	-0.001124886
Noripterus	-0.012399361	0.000257213	0.003948354	0.002532017	-0.003681937	-0.001244196	0.001054161	0.00038278	-6.85E-05	-0.000854584	0.001026599	1.615682104	0.002561284	-0.175315369	0.000280362	0.062628239	-0.001494375	-0.030929701	7.44E-05	0.018511231	-0.001068366	-0.012151715	-0.129644085	-0.072554301	0.038662764	0.015487989	-0.007699421	-0.013089807	0.011151813	0.003328328	-0.005250631	-0.005568098	0.002963833	-0.000298847	0.009311509	0.012697062	-0.019171239	-0.00848207	0.009641028	-0.000824557	0.000656269	-0.000221551	0.000590962	-0.001358251
Nurhachius	-0.027915172	-0.000220097	0.010722817	0.00095829	-0.006722406	-0.001042425	0.005614682	0.00093532	-0.004795353	-0.000767281	0.003692386	1.617348663	0.000101604	-0.175999259	-0.000396249	0.061520082	0.000569173	-0.030380655	-0.000904494	0.017729625	0.000593976	-0.011333641	-0.135341638	-0.017866899	0.047669861	0.009353618	-0.019882805	0.003206294	0.009597197	-0.000616191	-0.007338089	0.000602378	0.002568055	-0.005789356	0.008517618	-0.017321997	-0.003063903	0.012470342	0.001690716	-0.00233999	0.001498454	0.005143835	-0.001588588	-0.000820254
Paintenptero	-0.023670331	-0.000767139	0.008634824	0.000847681	-0.005187422	-0.001057149	0.004000764	0.001557721	-0.003287144	-0.000640974	0.002947821	1.617898787	0.000129538	-0.176694885	-0.000558649	0.061150819	0.000729458	-0.030423395	-0.001577798	0.01799172	0.001682683	-0.011969775	-0.122304493	0.03523316	0.034213565	-0.008618964	-0.025415302	0.00393265	0.007790612	-0.003836329	-0.004321166	0.000794542	0.001044055	-0.001058229	0.014896463	0.016614357	-0.001196547	-0.000456175	9.63E-05	-0.002325863	-0.001477109	0.002391788	-0.002019992	-0.001141609
Pteranodon	-0.00284955	-0.012015358	-0.003109466	0.003219852	-0.001785983	-9.52E-05	0.002443921	0.003217347	-0.000943591	-0.00178473	0.001248071	1.575354608	-0.013985473	-0.167652338	0.006875918	0.06074961	-0.001777083	-0.030212761	0.002207667	0.016704157	-0.002917129	-0.010566617	-0.204414419	-0.128476145	0.016753152	0.011922549	-0.018157124	0.007919218	0.013850318	-0.002161994	-3.18E-05	0.001967334	0.001380141	-0.001017844	0.047614877	0.014126689	0.003763122	0.023194376	0.01494988	-0.007430964	0.00044698	0.004832835	-0.001839111	-0.0029322
Pterodactylusantiquus	-0.014947802	0.000483003	0.006448557	0.001887274	-0.002930098	-0.000661405	0.002909079	0.001604771	-0.002088907	-0.001198854	0.001510669	1.623046494	0.000522333	-0.178864178	-0.001507314	0.062349565	0.001236493	-0.030394894	-0.000311362	0.018300944	0.001236487	-0.011199094	-0.108957999	0.027552528	0.040913483	-0.00380497	-0.018501353	0.013119837	0.015444449	-0.003577585	-0.007526724	0.005433096	0.004712924	-0.001764439	-0.002211622	-0.007676609	-0.001796345	0.006580288	0.003471511	-0.001903671	0.002038062	0.005152937	0.003300075	-0.000540229
Pterodactylusscolopaciceps	-0.016095686	-0.005261471	0.005123766	0.005698945	-0.002824666	-0.004167546	0.002485362	0.003551625	-0.002769279	-0.003219145	0.002767178	1.617042676	0.001542398	-0.173809995	-4.14E-05	0.059450546	0.00097017	-0.0284481	-0.001485061	0.016040194	0.001477644	-0.009716679	-0.110753933	0.049810699	0.039271881	-0.016377303	-0.022900091	0.007797429	0.012120246	-0.003350563	-0.007597514	0.00028145	0.004515614	-0.003702896	0.030766275	-0.022782378	-0.00737775	0.015159463	0.014403267	-0.004473258	-0.005823235	0.005832852	0.000317424	-0.003675499
Pterodaustroguiktazui	-0.047509239	0.009781347	0.015567206	-0.010099856	-0.009033983	0.007793282	0.006358423	-0.004885263	-0.003987396	0.003054907	0.00284084	1.61724853	-0.000669936	-0.155500323	-0.001514887	0.049563267	0.00285984	-0.0228673	-0.002937277	0.012211495	0.002021342	-0.007263713	-0.107696181	-0.178792378	0.035572639	0.043325907	-0.025721488	-0.012353558	0.018963686	0.003587159	-0.012166455	0.002277354	0.007269939	-0.000555608	0.003972582	-0.042339727	-0.002237938	0.027144573	0.002018066	-0.023783814	-0.000587545	0.012353851	-0.002499024	-0.01073874
Quetzalcoatlus	-0.021310436	-0.001165681	0.008742688	0.001382733	-0.005062456	-0.001092383	0.003239135	0.000692921	-0.002981942	-0.000885931	0.002553904	1.618749609	-0.004031621	-0.179264395	0.000994272	0.063261483	-0.000974452	-0.032310598	0.000213756	0.018705745	-0.000389516	-0.012351463	-0.076644438	-0.021464539	0.013513446	0.003288902	-0.014135193	-0.002597093	0.003990725	0.001916151	-0.006517363	-0.002352686	0.003146992	-0.000906646	0.014525007	0.00343119	-0.012865202	-0.005277261	0.005795964	0.001621514	-0.003174307	-0.000736049	0.005127322	0.001109909
Raeticodactylusfilisurensis	-0.041288772	-0.003006297	0.039936383	0.00568435	-0.0264523	-0.002243227	0.01761954	-0.003315365	-0.01329916	0.001332165	0.010852742	1.578755361	-0.002236293	-0.13618779	-0.002335701	0.04293954	0.009232865	-0.020005246	-0.00447506	0.012516282	0.000554416	-0.009975922	-0.304909073	0.087994783	0.102230444	-0.027567576	-0.006710275	-0.004667459	-0.007837751	0.002530095	-0.000345732	-0.003778133	0.009703634	-0.029236923	-0.035421141	-0.105499185	0.030563221	0.047666062	0.018203898	-0.001289281	-0.008912204	-0.006858068	0.001150902	-0.000561411
Rhamphorhynchusmuensteri	-0.027003356	0.002887475	0.003188125	0.003536357	-0.00466392	-0.001346792	0.00425289	0.000111522	-0.003515138	0.000101789	0.002493391	1.613462068	0.013888034	-0.177495202	-0.005626364	0.063249522	0.00307763	-0.031591804	-0.002303109	0.017547402	0.002850898	-0.011636636	-0.129656034	0.040729994	0.033672219	-0.001031248	-0.005805916	-0.013199681	0.010468929	0.008412292	-0.005571946	-0.002823848	-0.000779208	-0.003249025	0.014213999	-0.007180692	-0.00097923	0.010877533	-0.000603997	-0.007217511	0.001930777	0.004094765	-0.004954099	0.002049089
Scaphognathuscrassirostris	-0.026322508	-0.008360903	0.009731248	0.00872615	-0.008643311	-0.006612824	0.009760172	0.003486111	-0.008335652	-0.000864388	0.00654333	1.580850699	0.005516489	-0.158623759	-0.008056469	0.051162293	0.006564297	-0.02367396	-0.006164296	0.014026606	0.00523468	-0.009882179	-0.270134511	0.036891419	0.084536483	-0.035690389	-0.023314715	0.004761391	0.012439264	0.00789785	-0.004231676	-0.00110794	-0.001463156	-0.010462317	-0.001804783	-0.03017407	-0.010089357	0.022615223	0.006137585	-0.011623335	0.003119177	-0.001598337	1.98E-05	0.006886145
Shenzhoupteruschaoyangensis	-0.014344623	-0.001913335	0.006690074	0.00542976	-0.005806167	-0.004807016	0.004425953	0.003100028	-0.004703001	-0.002454316	0.003634178	1.588688697	-0.008762028	-0.172715517	-0.00031356	0.057186551	-0.000543716	-0.028154399	-0.001260742	0.015956101	0.001101711	-0.010764436	-0.195736569	-0.00409099	0.023686436	-0.011928299	-0.02657988	0.001909248	0.010487193	-0.005080433	-0.011516286	0.002294759	0.005594777	-0.005947818	-0.006283577	-0.03031263	-0.031430756	0.001057384	0.000669769	-0.009608835	-0.008879623	0.000808343	0.000950659	-0.001274181
Sinopterusdongi	-0.046134349	0.005491553	0.018902517	0.002135233	-0.007292757	9.56E-05	0.006252835	0.002251143	-0.003254063	-4.36E-05	0.004074361	1.580687845	-0.013949559	-0.173361152	0.004439542	0.058861622	-0.003384962	-0.029674704	0.002650751	0.017044587	-0.002506552	-0.010649475	-0.233974351	-0.012966209	0.041353832	0.013473237	-0.003543202	0.00411353	0.015281742	0.009073033	0.000421147	-0.001154912	0.0049066	-0.006356529	-0.012557412	0.004354054	-0.035563777	-0.018869931	0.006967212	0.004548314	-0.008379116	-0.000207607	0.004330472	0.003492414
Tapejarawellnhoferi	-0.182040873	0.060038635	0.098276109	-0.006590931	-0.045721133	0.005524981	0.036501559	0.00285016	-0.015029038	-0.004093016	0.006589017	1.480748404	-0.046020614	-0.125513179	0.027511662	0.02265707	-0.016445951	0.003593359	0.00717235	-0.003533731	0.002913435	0.012705888	-0.363235303	0.041663495	0.064572041	0.072724033	0.00786783	0.020502584	0.006302465	-0.006036956	-0.005162209	-0.003502553	0.001623721	-0.062948472	-0.09892682	-0.06077236	-0.061632983	0.022629621	0.02352479	0.018153036	-0.005161866	-0.002568454	0.002557368	0.000825604
Tupandactylusimperator	-0.155110844	0.063983256	0.06205168	-0.035463074	-0.021400955	0.035262655	0.015363976	-0.017860723	-0.003947025	0.010229642	0.000488843	1.509691293	-0.035812103	-0.127301339	0.003738726	0.014561104	0.000650949	0.004524208	-0.004238743	-0.004473509	0.00817688	0.002781203	-0.342719611	0.04319614	0.141359636	0.04138734	-0.017350985	-0.000688712	0.018003573	0.002714783	-0.004472013	0.002775661	0.006083323	-0.058454958	-0.161229293	-0.037369829	0.006704845	0.011249153	0.004677256	-0.001289006	-0.0084961	-0.006136917	0.006475373	0.00493256
Tupuxaraleonardii	-0.030100783	0.000274381	0.010427521	0.000232466	-0.005977392	-0.000932116	0.005006041	0.00069185	-0.003655107	-0.000838877	0.003044175	1.612977473	-0.001786753	-0.177566612	0.00101968	0.062288023	-0.000659964	-0.031531734	0.000559859	0.018584103	-0.000405827	-0.012125521	-0.116305804	0.005687092	0.036764401	0.007667876	-0.007792635	-0.00205102	0.006440562	0.001222528	-0.003391815	0.000792587	0.004440076	-0.003173539	0.010237667	-0.005819967	-0.01008803	0.001752495	0.007207491	-0.000610443	-0.00236287	-0.000854602	0.001620214	0.001145997
Zhejangopteruslinhaiensis	-0.013322349	-0.001954237	0.005313458	-0.000329771	-0.005134334	-0.002160605	0.002747376	0.000442559	-0.003201574	-0.00078318	0.002551921	1.598300515	-0.009860628	-0.177425632	0.003206442	0.062555906	-0.001683111	-0.030287218	0.001767969	0.018882464	-0.000176619	-0.011378456	-0.144717841	-0.041052934	0.011444415	-0.017294559	-0.020102637	-0.002925201	0.003870744	-0.003809435	-0.005903509	0.00119886	0.002944337	-0.005358133	0.009222413	-0.028022092	-0.015313258	0.012950923	0.003755536	-0.002825208	-0.000713365	0.006333661	0.00250429	-0.001675509
Zhenyuanopteruslongirostris	-0.015497134	-0.002886595	0.004138707	-0.000275179	-0.002510767	-0.000315828	0.002445428	0.0011281	-0.001841037	-0.000412427	0.001753922	1.613089747	-0.000865219	-0.175198362	0.001010518	0.061392733	0.000236275	-0.029398244	-0.000187582	0.016618152	-6.59E-05	-0.01047593	-0.138734883	-0.037417641	0.030257439	-0.010646763	-0.018951571	0.003902125	0.016536969	0.000330766	-0.01057898	0.002389199	0.007738912	-0.003286814	0.004081847	-0.013277683	0.009836085	0.015741372	-0.003915063	-0.007934439	-0.000635697	0.005939059	0.00028441	-0.008284347
