# Supplementary material for: Morphometric assessment of pterosaur jaw disparity
Source: R Soc Open Sci. 2018 Apr 25;5(4):172130. doi: 10.1098/rsos.172130 (PMC5936930; doi:10.1098/rsos.172130)
Supplement: Fourier coefficients [file rsos172130supp3.txt]

taxa	X1	Y1	X2	Y2	X3	Y3	X4	Y4	X5	Y5	X6	Y6	X7	Y7	X8	Y8	X9	Y9	X10	Y10	X11	Y11	X12	Y12	X13	Y13	X14	Y14	X15	Y15	X16	Y16	X17	Y17	X18	Y18	X19	Y19	X20	Y20	X21	Y21	X22	Y22	X23	Y23	X24	Y24	X25
Aetodactylus_halli	-0.249986	0.004868	0.174349	0.016757	0.191246	0.012051	-0.231397	0.005381	-0.215927	0.004014	-0.198677	0.001817	-0.171532	-0.000078	-0.139481	-0.001187	-0.105361	-0.004238	-0.070559	-0.005250	-0.028149	-0.004229	0.008988	-0.001009	0.046444	0.002432	0.082867	0.005288	0.117924	0.009207	0.138734	0.011459	0.158870	0.012639	0.171201	0.013640	0.178059	0.016770	0.182323	0.014426	0.187809	0.015981	0.194152	0.014553	0.196548	0.008681	0.183944	0.006369	0.174604
Angustinaripterus_longicephalus_	-0.245604	-0.008700	0.167581	0.006316	0.187344	-0.007470	-0.227642	0.004518	-0.212824	0.004618	-0.195598	0.004626	-0.168574	0.006460	-0.136600	0.009567	-0.102863	0.015133	-0.069192	0.018030	-0.028128	0.020686	0.008305	0.026066	0.046345	0.030474	0.084837	0.034583	0.119222	0.027446	0.139012	0.021511	0.157711	0.015365	0.166189	0.009897	0.176078	0.002944	0.183805	0.004288	0.187771	0.001925	0.186494	-0.000719	0.185378	0.001577	0.191865	-0.010023	0.176762
Anhanguera_piscator	-0.246909	0.008462	0.166825	0.016173	0.198646	0.002151	-0.231069	0.013822	-0.213497	0.011568	-0.196702	0.006557	-0.169665	0.008918	-0.137665	0.009513	-0.103696	0.009903	-0.070186	0.009130	-0.028802	0.009107	0.007871	0.010707	0.045485	0.013858	0.081349	0.018635	0.115787	0.023121	0.136963	0.024898	0.157704	0.022607	0.168811	0.015738	0.176353	0.015146	0.181208	0.013570	0.187147	0.009045	0.192053	0.007238	0.193810	0.006816	0.188710	-0.003860	0.175168
Bakonydraco_galaczi	-0.248906	-0.006602	0.174073	0.011039	0.200428	-0.004802	-0.229147	-0.001598	-0.214071	-0.000649	-0.196799	0.001602	-0.169467	0.004179	-0.138861	0.014482	-0.104138	0.009951	-0.070337	0.010383	-0.029060	0.013804	0.007568	0.013874	0.045137	0.017427	0.081233	0.019639	0.116226	0.019488	0.137095	0.018172	0.156565	0.012701	0.169331	0.010933	0.175952	0.013077	0.176771	0.007068	0.187864	0.004366	0.191160	0.003413	0.191975	0.003455	0.191900	-0.010381	0.175910
Barbosania	-0.243090	0.011882	0.173910	0.016638	0.206389	-0.001349	-0.231146	0.016135	-0.213295	0.012349	-0.196981	0.007487	-0.170474	0.005046	-0.138252	0.002003	-0.103786	0.003263	-0.070300	0.005734	-0.029414	0.008917	0.006860	0.011851	0.044056	0.015093	0.079928	0.016818	0.114674	0.019229	0.135705	0.019400	0.155875	0.016982	0.167853	0.016878	0.175576	0.019041	0.182818	0.016545	0.187206	0.011388	0.192595	0.010720	0.197555	0.010494	0.187611	-0.007061	0.173664
Bergamodactylus_wildi	-0.247372	-0.006050	0.161560	0.015921	0.190707	-0.008680	-0.230348	0.009359	-0.214390	0.011640	-0.196161	0.013083	-0.168664	0.012182	-0.137067	0.007946	-0.102885	0.008762	-0.068969	0.007744	-0.026806	0.007552	0.010305	0.011798	0.043937	0.026887	0.084690	0.047900	0.127532	0.035537	0.138416	0.023829	0.156610	0.015260	0.170253	0.015676	0.175563	0.009696	0.180003	0.008361	0.184971	0.004428	0.187893	0.001818	0.188981	0.004056	0.190312	-0.011515	0.175949
Boreopterus_giganticus	-0.245213	-0.004173	0.168189	0.010079	0.191025	-0.005769	-0.228612	0.001904	-0.213728	0.002903	-0.196235	0.003133	-0.169252	0.006207	-0.137444	0.009519	-0.103426	0.011796	-0.069815	0.013361	-0.028687	0.016362	0.007746	0.018880	0.045157	0.022403	0.081175	0.025014	0.115647	0.029960	0.138434	0.032534	0.161249	0.024523	0.165429	0.013445	0.174543	0.006293	0.181789	0.006408	0.188180	0.007841	0.192493	0.005530	0.193606	0.004394	0.190001	-0.008081	0.175889
Caiuajara_dobruskii	-0.250178	0.006030	0.158715	0.027033	0.197487	-0.002280	-0.229786	0.012585	-0.213727	0.013350	-0.196534	0.014776	-0.170352	0.014689	-0.140574	0.018565	-0.108056	0.036219	-0.066131	0.039174	-0.026284	0.029803	0.007642	0.024583	0.043412	0.024892	0.078869	0.027615	0.113463	0.027762	0.134129	0.029330	0.153883	0.032393	0.168919	0.027754	0.175725	0.019531	0.180220	0.017456	0.186797	0.013502	0.192173	0.009861	0.194933	0.007634	0.191735	-0.010268	0.175316
Campylognathoides_liasicus	-0.236505	-0.012898	0.163377	0.013653	0.195870	-0.005840	-0.226485	-0.003347	-0.213688	0.000266	-0.198024	0.005765	-0.171859	0.013868	-0.138717	0.014512	-0.104677	0.016602	-0.070758	0.016973	-0.029396	0.016543	0.007112	0.018513	0.044723	0.019715	0.080921	0.021094	0.115978	0.022675	0.137344	0.023044	0.157415	0.018857	0.167979	0.012091	0.176782	0.012681	0.181278	0.014337	0.190848	0.014368	0.193319	0.007181	0.193537	0.005794	0.193212	-0.010350	0.177527
Campylognathoides_zitteli	-0.236519	-0.013976	0.174669	0.013292	0.200079	-0.005234	-0.225468	-0.005662	-0.212678	-0.002387	-0.197196	0.003409	-0.171182	0.008721	-0.139620	0.014221	-0.105165	0.014881	-0.071571	0.015874	-0.030429	0.016769	0.005967	0.017645	0.043304	0.018218	0.079117	0.017546	0.113765	0.015838	0.134729	0.014373	0.155232	0.012106	0.167654	0.013396	0.174234	0.014975	0.181897	0.020571	0.195957	0.014459	0.198402	0.008695	0.200685	0.005711	0.188649	-0.011073	0.173620
Coloborhynchus_robustus	-0.230075	0.010378	0.172325	0.020653	0.196162	-0.002062	-0.233153	0.011511	-0.215303	0.015371	-0.197373	0.013682	-0.170586	0.012330	-0.138662	0.010408	-0.104571	0.010032	-0.070845	0.010105	-0.029437	0.011146	0.007120	0.013708	0.044762	0.015017	0.080957	0.018110	0.115949	0.020705	0.137021	0.023803	0.157797	0.022246	0.169937	0.019739	0.179695	0.017870	0.181402	0.012310	0.186461	0.007387	0.192293	0.006208	0.192464	0.004222	0.189338	-0.005250	0.175553
Coloborhynchus_spielbergi	-0.247605	0.000100	0.163560	0.011930	0.187069	-0.005626	-0.227881	0.009419	-0.211845	0.008110	-0.194350	0.007617	-0.167472	0.010353	-0.135560	0.012934	-0.101555	0.013434	-0.068076	0.015237	-0.027097	0.019078	0.009387	0.022368	0.047009	0.024504	0.082928	0.023293	0.117667	0.022184	0.138706	0.018966	0.159240	0.018213	0.170080	0.012974	0.176995	0.006341	0.182197	0.013854	0.187343	0.004730	0.186265	-0.000631	0.185221	-0.000771	0.190967	-0.007036	0.177001
Criorhynchus_mesembrinus	-0.223038	0.007465	0.187858	0.011725	0.198689	0.001007	-0.232751	0.008568	-0.216517	0.010929	-0.198747	0.010790	-0.171962	0.008481	-0.139981	0.006129	-0.105757	0.008145	-0.072186	0.010375	-0.030866	0.010784	0.005756	0.013027	0.043253	0.016787	0.079256	0.020616	0.114268	0.020171	0.135570	0.019982	0.155977	0.018386	0.168531	0.017500	0.175380	0.013774	0.179716	0.008657	0.188015	0.012670	0.199474	0.009846	0.199630	0.000358	0.187613	-0.005700	0.173955
Cyncorhamphus	-0.223953	0.011756	0.175352	0.010905	0.198513	-0.011552	-0.233803	0.012246	-0.213690	0.014958	-0.198284	0.007825	-0.174889	-0.002417	-0.140464	-0.006475	-0.103945	0.002560	-0.072740	0.014335	-0.032637	0.022972	0.004299	0.028172	0.042885	0.031061	0.079860	0.030821	0.115667	0.028130	0.136983	0.023127	0.157161	0.018578	0.169385	0.015629	0.176285	0.011844	0.183091	0.014277	0.188173	0.008851	0.192256	0.005269	0.195527	0.004571	0.191407	-0.014174	0.175210
Darwinopterus_robustodens	-0.253692	-0.004747	0.177540	0.014122	0.193878	-0.007666	-0.227890	0.000812	-0.212902	0.002496	-0.195792	0.003907	-0.168906	0.005941	-0.137276	0.009719	-0.103407	0.011420	-0.069944	0.011241	-0.028831	0.012383	0.007430	0.015147	0.044732	0.016988	0.080623	0.018906	0.115439	0.019890	0.136563	0.021609	0.156941	0.021182	0.169970	0.019281	0.175986	0.013056	0.180081	0.010805	0.188369	0.009760	0.193169	0.005432	0.195699	0.003223	0.187996	-0.008882	0.174690
Dimorphodon_macronyx	-0.235310	0.010467	0.170863	0.021310	0.192579	0.000950	-0.232531	0.014682	-0.214923	0.016998	-0.196612	0.016612	-0.169733	0.014483	-0.138303	0.010897	-0.104511	0.008735	-0.070862	0.009005	-0.029578	0.010311	0.006719	0.014320	0.043983	0.018126	0.079414	0.024423	0.113915	0.028560	0.135357	0.029995	0.156914	0.027246	0.169601	0.022314	0.176740	0.021289	0.182070	0.018787	0.191545	0.015853	0.194844	0.006930	0.194621	0.004131	0.187599	-0.001098	0.173596
Dorygnathus_banthensis	-0.239244	-0.005950	0.174600	0.008783	0.188354	-0.004228	-0.226472	0.000380	-0.211933	0.003554	-0.196897	0.010143	-0.171728	0.024055	-0.136844	0.030244	-0.098508	0.022699	-0.069591	0.017230	-0.029466	0.023560	0.006484	0.027354	0.044033	0.030233	0.080410	0.031290	0.115679	0.032251	0.139479	0.033015	0.162625	0.027389	0.172892	0.016874	0.174518	0.007716	0.180224	0.006821	0.186587	0.006794	0.189146	0.003878	0.189817	0.003481	0.188669	-0.007166	0.176498
Dsungeripterus	-0.242935	0.024300	0.173700	0.025208	0.201657	0.007071	-0.227572	0.019348	-0.214073	0.013697	-0.199195	0.007785	-0.173062	0.003948	-0.140994	-0.000234	-0.106140	0.001099	-0.073010	0.000958	-0.031023	0.000861	0.005966	0.005776	0.043558	0.009374	0.079553	0.016716	0.113362	0.024384	0.134597	0.025805	0.155011	0.026475	0.167812	0.027175	0.176261	0.027110	0.182443	0.023775	0.191348	0.022148	0.198716	0.014421	0.200229	0.010349	0.185562	0.002091	0.171667
Eudimorphodon_ranzii	-0.251860	-0.013939	0.153075	0.012858	0.185920	0.003443	-0.232753	0.006154	-0.219048	0.012128	-0.199179	0.015658	-0.169625	0.014614	-0.137459	0.010838	-0.103330	0.010941	-0.069498	0.011301	-0.027949	0.012393	0.009086	0.012447	0.047441	0.015908	0.081916	0.027653	0.117167	0.021183	0.138193	0.018100	0.158432	0.014165	0.169629	0.010332	0.178658	0.010607	0.182920	0.017106	0.187313	0.021393	0.194593	0.008507	0.187377	0.005491	0.186642	-0.000019	0.181408
Feilongus_youngi	-0.244211	-0.001601	0.176334	0.015468	0.193964	0.001102	-0.231380	0.006391	-0.215411	0.003733	-0.198159	0.000244	-0.170659	0.001558	-0.138365	0.001655	-0.104059	0.003695	-0.070255	0.005248	-0.028926	0.008163	0.007713	0.010347	0.045088	0.013592	0.081140	0.014152	0.116543	0.014992	0.138020	0.017076	0.157971	0.019264	0.170344	0.018417	0.177401	0.014678	0.181375	0.012421	0.187003	0.007690	0.191969	0.005502	0.192563	0.004420	0.189247	-0.000171	0.175223
Germanodactylus_cristatus	-0.249025	-0.002960	0.163756	0.012044	0.191319	-0.006422	-0.228533	-0.000381	-0.213267	0.001750	-0.195861	0.003194	-0.168845	0.006449	-0.137488	0.012598	-0.103440	0.017274	-0.069606	0.018941	-0.028421	0.018581	0.007720	0.021428	0.044714	0.027322	0.081262	0.034670	0.119341	0.034196	0.140006	0.026552	0.157887	0.018092	0.167877	0.012070	0.175574	0.006159	0.181988	0.007951	0.187768	0.005194	0.190018	0.002429	0.190254	0.003449	0.190940	-0.007228	0.176563
Guidraco_venator	-0.235962	0.014198	0.175648	0.023055	0.195143	-0.004318	-0.230672	0.017940	-0.212325	0.015134	-0.196682	0.009350	-0.170162	0.006604	-0.138191	0.004706	-0.104214	0.004206	-0.070617	0.004278	-0.028906	0.006210	0.007351	0.011544	0.043985	0.018470	0.079397	0.023978	0.113683	0.029365	0.135152	0.031111	0.157345	0.032319	0.174896	0.027878	0.180762	0.015906	0.181564	0.012928	0.186546	0.008754	0.191060	0.005503	0.194068	0.004352	0.187427	-0.006871	0.173594
Hamipterus_tianshanensis	-0.240207	0.003933	0.173242	0.015873	0.197306	0.003422	-0.230947	0.008006	-0.215404	0.005308	-0.197803	0.004916	-0.170767	0.004579	-0.138522	0.004350	-0.104480	0.005779	-0.070893	0.004892	-0.029127	0.006249	0.007538	0.010078	0.045054	0.013261	0.081026	0.016827	0.115845	0.018129	0.137048	0.018771	0.157518	0.018350	0.170117	0.019876	0.176412	0.014995	0.181561	0.014495	0.188207	0.010677	0.192919	0.008251	0.194705	0.007106	0.188013	-0.000934	0.174931
Ikrandraco_avatar	-0.242201	0.016180	0.177501	0.015843	0.199973	-0.007290	-0.232506	0.018940	-0.216425	0.022486	-0.196511	0.023679	-0.169086	0.022341	-0.137592	0.021500	-0.103901	0.021179	-0.070840	0.019691	-0.030092	0.021348	0.006240	0.022328	0.043535	0.024067	0.079395	0.023878	0.113984	0.022700	0.135023	0.021849	0.163263	0.032867	0.177391	0.016000	0.177596	0.013618	0.180268	0.011408	0.185160	0.006186	0.190077	0.004182	0.194938	0.004634	0.186673	-0.007292	0.173063
Istiodactylus_sinensis	-0.237994	0.006876	0.154251	0.012368	0.213974	0.003311	-0.231441	0.008673	-0.215257	0.007476	-0.198513	0.002860	-0.170871	0.002914	-0.138535	0.004617	-0.104360	0.007171	-0.070712	0.009583	-0.029489	0.012776	0.007033	0.015837	0.044459	0.020038	0.080641	0.022351	0.115632	0.023365	0.135438	0.017001	0.156429	0.013327	0.168320	0.012122	0.176254	0.015427	0.181119	0.014286	0.188081	0.012001	0.192737	0.011834	0.196934	0.014176	0.189353	-0.003992	0.175659
Jianchangnathus_robustus	-0.224781	-0.004663	0.174423	0.006321	0.197103	-0.020629	-0.230080	-0.004299	-0.213660	-0.004484	-0.195154	-0.001663	-0.171063	0.008490	-0.140691	0.017657	-0.106688	0.025848	-0.072138	0.030466	-0.029865	0.033943	0.007414	0.035308	0.046321	0.037166	0.083835	0.035392	0.119596	0.031215	0.141934	0.026848	0.158568	0.015899	0.170643	0.011969	0.174883	0.004617	0.179425	0.003501	0.184701	0.002370	0.186605	-0.002797	0.189744	-0.001642	0.188458	-0.020265	0.175705
Ludodactylus	-0.246560	0.000999	0.168391	0.014042	0.188624	0.000311	-0.230415	0.009096	-0.214427	0.009644	-0.196779	0.007833	-0.169576	0.008004	-0.137454	0.010034	-0.103312	0.011802	-0.069601	0.013270	-0.028222	0.014552	0.008356	0.016990	0.045951	0.019331	0.082141	0.021779	0.117197	0.024732	0.138607	0.023332	0.159259	0.021735	0.169124	0.015018	0.177835	0.013209	0.182560	0.012350	0.182777	0.004766	0.189628	0.000929	0.191108	0.001097	0.190212	-0.002974	0.176819
Moganopterus_zhuiana	-0.253461	-0.005537	0.176291	0.010800	0.184537	0.001239	-0.230612	-0.003250	-0.215302	-0.003011	-0.197621	-0.002956	-0.169858	-0.001865	-0.137601	0.000864	-0.103361	0.002990	-0.069599	0.004903	-0.027768	0.005925	0.009186	0.008518	0.046905	0.011187	0.083350	0.013023	0.118650	0.014900	0.139698	0.016635	0.159815	0.016220	0.171489	0.014760	0.175836	0.010856	0.180315	0.005892	0.187818	0.002716	0.188937	-0.000640	0.184793	0.001065	0.192366	-0.001468	0.178909
Noripterus	-0.242780	0.008120	0.169977	0.021941	0.191399	0.015765	-0.231910	0.006062	-0.216497	0.004513	-0.198748	0.004384	-0.171498	0.005676	-0.139292	0.007062	-0.105322	0.008445	-0.072738	0.003814	-0.030594	-0.000747	0.007832	0.001008	0.045807	0.005104	0.082121	0.007626	0.117559	0.012391	0.138556	0.016062	0.158619	0.018695	0.168991	0.022249	0.178021	0.019885	0.182674	0.018688	0.189765	0.017114	0.194343	0.016071	0.196447	0.014332	0.183136	0.003117	0.173102
Nurhachius	-0.240585	0.003141	0.167463	0.016510	0.200130	0.001089	-0.231143	0.006302	-0.215425	0.006284	-0.197889	0.006002	-0.170903	0.004695	-0.138711	0.004201	-0.104486	0.004389	-0.070485	0.005636	-0.029114	0.009301	0.007377	0.011323	0.045036	0.012702	0.081322	0.016321	0.116293	0.019427	0.137322	0.022217	0.157549	0.020138	0.169321	0.015983	0.176897	0.015760	0.180573	0.012466	0.186953	0.007744	0.192394	0.007784	0.195829	0.008381	0.189276	-0.003445	0.175687
Painten_ptero	-0.249574	-0.012863	0.169402	0.010984	0.196824	0.000367	-0.227942	0.000543	-0.213506	0.000898	-0.196802	0.003170	-0.169805	0.004648	-0.137943	0.008570	-0.103787	0.009567	-0.070280	0.013266	-0.029000	0.016944	0.007666	0.015807	0.045192	0.016207	0.081353	0.016490	0.116432	0.017141	0.137911	0.017644	0.158024	0.018645	0.168027	0.013437	0.175019	0.008533	0.180549	0.006400	0.188525	0.005971	0.192586	0.006255	0.194681	0.005770	0.189534	-0.003003	0.175787
Pteranodon	-0.252168	0.012204	0.171724	0.025191	0.191461	0.006498	-0.230568	0.014662	-0.214352	0.012478	-0.196926	0.010737	-0.170459	0.007328	-0.138460	0.004651	-0.104370	0.005211	-0.070694	0.004974	-0.029379	0.006978	0.007200	0.008524	0.044778	0.011280	0.081775	0.014537	0.114411	0.024887	0.133922	0.032465	0.157335	0.031397	0.171715	0.028237	0.175773	0.025503	0.185402	0.024658	0.191470	0.010603	0.188263	0.005727	0.192541	0.005136	0.186860	0.005466	0.172447
Pterodactylus_antiquus	-0.246101	-0.009690	0.180070	0.010330	0.193344	-0.005472	-0.227881	0.000787	-0.213849	0.002452	-0.197004	0.004302	-0.170025	0.005379	-0.137932	0.006986	-0.103766	0.008445	-0.070125	0.010773	-0.028904	0.013637	0.007656	0.014144	0.045202	0.014026	0.081460	0.014722	0.116681	0.016495	0.137818	0.018225	0.157846	0.015970	0.170098	0.015204	0.177509	0.012926	0.179874	0.008959	0.185807	0.004558	0.189728	0.002020	0.192046	0.003279	0.189793	-0.007416	0.176378
Pterodactylus_scolopaciceps	-0.252680	-0.007453	0.178317	0.010136	0.193024	-0.011515	-0.229396	-0.005786	-0.213590	-0.005851	-0.195343	-0.003299	-0.168634	0.000856	-0.136955	0.004401	-0.102953	0.007303	-0.069417	0.010787	-0.028546	0.015716	0.007836	0.019967	0.045609	0.022628	0.081905	0.022220	0.116957	0.023239	0.138394	0.022747	0.159055	0.020440	0.171308	0.016349	0.177610	0.012116	0.176979	0.005939	0.185216	-0.001222	0.188024	-0.001254	0.189608	0.001898	0.189956	-0.013148	0.176204
Pterodaustro_guiktazui	-0.230644	0.033131	0.170413	0.021946	0.186380	0.010266	-0.220170	0.029682	-0.213609	0.017015	-0.204007	0.009785	-0.179682	0.000670	-0.148648	-0.008300	-0.110922	-0.013136	-0.073753	-0.014691	-0.028448	-0.010661	0.009416	-0.005685	0.048756	0.000456	0.086495	0.008666	0.117869	0.022890	0.137753	0.031791	0.162625	0.030969	0.173064	0.020075	0.179413	0.017792	0.184005	0.017424	0.191404	0.014876	0.193025	0.006583	0.187481	0.004869	0.191823	0.007761	0.178689
Quetzalcoatlus	-0.247382	-0.004768	0.181536	0.013669	0.192508	0.006982	-0.230720	-0.003631	-0.215099	-0.003121	-0.197588	-0.001912	-0.170587	-0.000612	-0.138560	0.000541	-0.104231	0.000946	-0.070339	0.002658	-0.029230	0.004816	0.007108	0.005464	0.045075	0.005738	0.081624	0.007857	0.116904	0.009960	0.138990	0.011061	0.158477	0.015450	0.170124	0.018066	0.178288	0.015849	0.181295	0.011766	0.188333	0.011570	0.193849	0.007687	0.194271	0.005157	0.186332	0.002621	0.174329
Raeticodactylus_filisurensis	-0.237834	0.005282	0.150674	0.017427	0.205070	-0.014573	-0.231471	0.006938	-0.216566	0.007066	-0.202966	0.015373	-0.174697	0.024684	-0.138448	0.026085	-0.104249	0.024954	-0.071824	0.026277	-0.032997	0.030974	0.000868	0.042445	0.041227	0.052827	0.081415	0.058438	0.126981	0.046323	0.142294	0.029710	0.156061	0.018737	0.159485	0.009025	0.166344	0.002545	0.171922	-0.000894	0.182495	-0.007244	0.191455	-0.007843	0.189059	-0.003791	0.203721	-0.020047	0.176692
Rhamphorhynchus_muensteri	-0.245516	-0.003444	0.175660	0.008584	0.186848	0.002676	-0.230626	-0.001107	-0.215924	-0.003988	-0.196414	-0.003893	-0.167791	-0.001026	-0.138092	0.011380	-0.103701	0.012192	-0.069974	0.014812	-0.028513	0.016958	0.008207	0.019318	0.046054	0.021887	0.082067	0.019414	0.116809	0.018782	0.136033	0.014645	0.157026	0.006317	0.172607	0.007267	0.179718	0.009316	0.183117	0.011578	0.190147	0.010048	0.189749	0.003151	0.186794	0.003723	0.187438	0.000730	0.176902
Scaphognathus_crassirostris	-0.225462	-0.003291	0.168615	0.011196	0.195743	-0.012293	-0.228521	-0.002553	-0.214947	0.002397	-0.198283	0.005828	-0.172967	0.015642	-0.139703	0.018912	-0.110745	0.028134	-0.078774	0.039824	-0.028623	0.022382	0.007204	0.019990	0.043572	0.030885	0.078889	0.036442	0.114219	0.041073	0.138641	0.039786	0.160388	0.024510	0.166425	0.014586	0.174506	0.008223	0.179723	0.007318	0.186606	0.008468	0.192159	0.006737	0.196422	0.005624	0.194861	-0.016744	0.175829
Shenzhoupterus_chaoyangensis	-0.268135	-0.001590	0.164263	0.013674	0.184345	-0.003064	-0.228087	0.005830	-0.212720	0.007067	-0.195250	0.007614	-0.168449	0.011339	-0.136537	0.014374	-0.102572	0.018810	-0.068586	0.021988	-0.027311	0.021667	0.009149	0.021973	0.046634	0.022460	0.082748	0.023299	0.117741	0.024411	0.138887	0.024747	0.160634	0.024094	0.166415	0.010613	0.177661	0.009908	0.182937	0.012067	0.189562	0.008457	0.186660	0.001726	0.184268	0.003190	0.189223	-0.003114	0.177629
Sinopterus_dongi	-0.244826	-0.003293	0.173766	0.019008	0.193376	0.010527	-0.229320	0.000497	-0.213994	0.002708	-0.198263	0.008902	-0.171866	0.015950	-0.139253	0.020225	-0.104929	0.022285	-0.070734	0.023730	-0.029234	0.020831	0.006649	0.018169	0.043804	0.018100	0.079639	0.018713	0.114646	0.017563	0.136145	0.019742	0.156150	0.021159	0.168246	0.020492	0.174567	0.018341	0.179118	0.019476	0.188274	0.019201	0.195988	0.013378	0.194916	0.007233	0.186401	-0.002637	0.176638
Tapejara_wellnhoferi	-0.225614	0.000390	0.178286	0.014686	0.211556	-0.007951	-0.228016	0.000878	-0.213460	0.006019	-0.196742	0.007534	-0.171716	0.013860	-0.142305	0.017150	-0.116555	0.027034	-0.080994	0.046497	-0.028966	0.048874	0.010433	0.039308	0.045701	0.033114	0.079224	0.030132	0.112701	0.030471	0.133849	0.030890	0.155599	0.031095	0.179746	0.015855	0.174482	0.015836	0.179244	0.014667	0.188901	0.013166	0.193296	0.009334	0.197634	0.009741	0.186304	-0.015959	0.171371
Tupandactylus_imperator	-0.225363	0.013981	0.168364	0.019530	0.187554	0.001308	-0.231762	0.013855	-0.216116	0.017949	-0.198425	0.021875	-0.170595	0.026375	-0.137394	0.028826	-0.102347	0.029283	-0.068992	0.026488	-0.028321	0.025686	0.007926	0.024965	0.045244	0.025441	0.081312	0.025596	0.116270	0.025559	0.137507	0.025247	0.158762	0.026728	0.171457	0.017146	0.178041	0.015708	0.181671	0.011986	0.185726	0.006380	0.189569	0.002801	0.187816	0.001927	0.185994	-0.001195	0.175716
Tupuxara_leonardii	-0.253933	-0.005165	0.178175	0.012745	0.195086	0.002404	-0.229096	-0.000421	-0.213907	-0.000044	-0.196495	0.001252	-0.169635	0.004010	-0.137843	0.006784	-0.103888	0.007579	-0.070183	0.008339	-0.029002	0.010696	0.007455	0.012299	0.044854	0.013986	0.080858	0.014664	0.115740	0.015499	0.136824	0.015576	0.156874	0.014776	0.168917	0.013042	0.176447	0.015068	0.180995	0.012913	0.187827	0.011247	0.194219	0.009021	0.194715	0.005336	0.187536	-0.001832	0.175021
Zhejangopterus_linhaiensis	-0.249593	0.001313	0.186570	0.009769	0.198825	-0.001640	-0.229685	0.002819	-0.214307	0.002794	-0.196891	0.002589	-0.170003	0.003512	-0.138080	0.003993	-0.104193	0.006192	-0.070936	0.008005	-0.029948	0.008879	0.006385	0.011070	0.043625	0.014286	0.079428	0.018233	0.113869	0.022058	0.135091	0.021542	0.155557	0.020397	0.168666	0.019185	0.173874	0.011142	0.178817	0.011514	0.189858	0.013046	0.197028	0.008378	0.199839	0.002688	0.186918	-0.002052	0.173207
Zhenyuanopterus_longirostris	-0.238819	0.004263	0.180886	0.012204	0.193242	-0.001128	-0.230669	0.008314	-0.214754	0.008453	-0.197309	0.007321	-0.170343	0.005698	-0.138268	0.005809	-0.104152	0.005168	-0.070447	0.006194	-0.029155	0.007011	0.007586	0.009784	0.045018	0.013931	0.080836	0.018508	0.115509	0.021147	0.136748	0.020690	0.157216	0.020209	0.170283	0.018915	0.176168	0.013119	0.181550	0.013036	0.188556	0.009260	0.192240	0.005243	0.193568	0.003673	0.188934	-0.003269	0.175741
[truncated: 37 more columns]
